# Supplementary material for: Genome-Wide Identification and Analysis of the MYB Transcription Factor Gene Family in Chili Pepper (Capsicum spp.)
Source: Int J Mol Sci. 2021 Feb 24;22(5):2229. doi: 10.3390/ijms22052229 (PMC7956556; doi:10.3390/ijms22052229)
Supplement: Supplementary file 1 [file ijms-22-02229-s001.zip]

Archive with 12 entries (11 files):
- Supplementary Files/
- Supplementary Files/Figure S1-1.eps
- Supplementary Files/Figure S3.eps
- Supplementary Files/Figure S1-2.eps
- Supplementary Files/Table S1.xlsx
- Supplementary Files/.DS_Store
- Supplementary Files/Figure S4.eps
- Supplementary Files/Figure S2-1.eps
- Supplementary Files/Figure S2-2.eps
- Supplementary Files/Table S4.xlsx
- Supplementary Files/Table S3.xlsx
- Supplementary Files/Table S2.xlsx
