# Supplementary material for: Genome-Wide Identification and Analysis of the MYB Transcription Factor Gene Family in Chili Pepper (Capsicum spp.)
Source: Int J Mol Sci. 2021 Feb 24;22(5):2229. doi: 10.3390/ijms22052229 (PMC7956556; doi:10.3390/ijms22052229)
Supplement: Supplementary file 1 [file ijms-22-02229-s001.zip › Supplementary Files/Table S1.xlsx]

## Sheet: 235 MYB non-redundant proteins
ID_Protein	Length	Number_Of_Exons	NCBI_Annotation	Protein_Name_(Reference)	ID_Transcriptomic_Data	Pfam_Family_Domains	MYB_Subfamilies	Locus	Start_position	End_Position	Chromosome	Strand_Orientation	Isoelectric_Point	Protein_Mass_(Da)	Subcellular_Localization
XP_016547765.1	476	12	PREDICTED: uncharacterized protein LOC107847790 isoform X2 [Capsicum annuum]	CaMYB4	23592	Myb_DNA-bind_6	atypical R2R3-MYB	LOC107847790	182696577	182703197	11	Sense	5.83	53307.6	Nuclear
XP_016576232.1	468	3	PREDICTED: transcription factor MYB51-like [Capsicum annuum]	CaMYB7	19783	Myb_DNA-bind_6	atypical R2R3-MYB	LOC107873809	5196522	5198909	6	Sense	6.31	52774.3	Nuclear
XP_016571462.1	262	1	PREDICTED: transcription factor MYB44-like [Capsicum annuum]	CaMYB15	19169	Myb_DNA-bind_6	atypical R2R3-MYB	LOC107869439	8127679	8128914	4	Complement	7.58	29316.5	Nuclear
XP_016571627.1	308	2	PREDICTED: myb-related protein A-like isoform X1 [Capsicum annuum]	CaMYB10	28304	Myb_DNA-bind_6	atypical R2R3-MYB	LOC107869642	58543637	58546301	4	Sense	8.89	35865.8	Nuclear
XP_016542429.1	361	1	PREDICTED: transcription factor AS1-like [Capsicum annuum]	CaMYB18	17631/23092/30715/30717	Myb_DNA-bind_6	atypical R2R3-MYB	LOC107842898	209847621	209850865	9	Complement	8.36	41330.1	Nuclear/Mitochondrial
XP_016578021.1	507	3	PREDICTED: LOW QUALITY PROTEIN: transcription factor GAMYB-like [Capsicum annuum]	CaMYB19	28042	Myb_DNA-bind_6	atypical R2R3-MYB	LOC107875719	10736097	10743634	6	Sense	5.27	55589	Nuclear
XP_016578083.1	507	4	PREDICTED: LOW QUALITY PROTEIN: transcription factor GAMYB [Capsicum annuum]	CaMYB20	28202	Myb_DNA-binding	atypical R2R3-MYB	LOC107875761	71394973	71401132	1	Sense	5.31	55148.8	Nuclear
XP_016579454.1	172	2	PREDICTED: transcription factor MYB32-like [Capsicum annuum]	CaMYB62	33911	Myb_DNA-binding	atypical R2R3-MYB	LOC107877284	92826257	192828457	7	Complement	7.1	19852.3	Nuclear
XP_016567631.1	355	3	PREDICTED: transcription factor MYB35 [Capsicum annuum]	CaMYB58	35842	Myb_DNA-binding	atypical R2R3-MYB	LOC107865961	17742588	17744553	3	Complement	6.19	39750.2	Nuclear
XP_016576886.1	301	3	PREDICTED: transcription factor RAX2-like isoform X1 [Capsicum annuum]	CaMYB52	11005	2 Myb_DNA-binding	R2R3-MYB	LOC107874639	7763307	7766466	6	Sense	6.84	34256	Nuclear
XP_016553378.1	173	3	PREDICTED: transcription factor MYB3-like [Capsicum annuum]	CaMYB106	5812	2 Myb_DNA-binding	R2R3-MYB	LOC107852849	118812	120235	Unplaced Scaffold	Sense	8.33	19921.7	Nuclear
XP_016553377.1	112	3	PREDICTED: myb-related protein Hv1-like [Capsicum annuum]	CaMYB107	NA	Myb_DNA-binding	atypical R2R3-MYB	LOC107852848	108697	115129	Unplaced Scaffold	Complement	5.81	13516.3	Nuclear
XP_016553170.1	214	3	PREDICTED: transcription factor MYB82-like [Capsicum annuum]	CaMYB111	30942	2 Myb_DNA-binding	R2R3-MYB	LOC107852654	132428	133726	Unplaced Scaffold	Complement	7.9	24722.4	Nuclear
XP_016553171.1	103	2	PREDICTED: transcription factor MYB82-like [Capsicum annuum]	CaMYB112	NA	Myb_DNA-binding	atypical R2R3-MYB	LOC107852655	135858	136268	Unplaced Scaffold	Complement	8.63	12058.2	Nuclear
XP_016577798.1	225	3	PREDICTED: transcription factor MYB59-like isoform X2 [Capsicum annuum]	CaMYB27	19816	2 Myb_DNA-binding	R2R3-MYB	LOC107875555	6676810	6678735	6	Sense	5.77	26352.4	Nuclear
XP_016568105.1	260	3	PREDICTED: myb-related protein 305-like isoform X1 [Capsicum annuum]	CaMYB23	16741/32156	2 Myb_DNA-binding	R2R3-MYB	LOC107866591	253820126	253822112	3	Complement	8.28	30584.5	Nuclear
XP_016551180.1	222	2	PREDICTED: transcription factor DIVARICATA-like isoform X1 [Capsicum annuum]	CaDIV1	7471	2 Myb_DNA-binding	MYB-related	LOC107850892	202672122	202674698	12	Sense	5.65	25475.3	Nuclear
XP_016582090.1	293	2	PREDICTED: transcription repressor MYB5-like [Capsicum annuum]	CaMYB109	15963	2 Myb_DNA-binding	R2R3-MYB	LOC107879588	441220	443550	8	Sense	6.82	32946.8	Nuclear
XP_016579476.1	282	3	PREDICTED: transcription factor MYB39-like [Capsicum annuum]	CaMYB88	13542	2 Myb_DNA-binding	R2R3-MYB	LOC107877317	198298021	198300093	7	Complement	8.64	32855.4	Nuclear
XP_016572547.1	302	3	PREDICTED: protein ODORANT1 [Capsicum annuum]	CaMYB76	14249	2 Myb_DNA-binding	R2R3-MYB	LOC107870505	32014241	32016590	5	Complement	4.94	34511.6	Nuclear
XP_016552575.1	260	2	PREDICTED: myb-related protein 308-like [Capsicum annuum]	CaMYB104	25128	2 Myb_DNA-binding	R2R3-MYB	LOC107852032	1058902	1060391	1	Sense	7.91	29811.9	Nuclear
XP_016546938.1	995	11	PREDICTED: myb-related protein 3R-1-like [Capsicum annuum]	CaMYB3R-4	17033	Myb_DNA-binding/Myb_DNA-bind_6	3R-MYB	LOC107847266	163738	174337	11	Sense	4.9	109766	Nuclear
XP_016580255.1	546	7	PREDICTED: uncharacterized protein LOC107877945 [Capsicum annuum]	CaMYB3R-5	3601	Myb_DNA-binding/Myb_DNA-bind_6	3R-MYB	LOC107877945	105492496	105515514	7	Sense	7.68	60082.2	Nuclear
XP_016542419.1	451	7	PREDICTED: myb-related protein B [Capsicum annuum]	CaMYB3R-3	17646	Myb_DNA-binding/Myb_DNA-bind_6	3R-MYB	LOC107842889	207411546	207419538	9	Complement	5.93	50161.3	Nuclear
XP_016576336.1	427	3	PREDICTED: transcription factor MYB98-like [Capsicum annuum]	CaMYB6	10316	2 Myb_DNA-binding	R2R3-MYB	LOC107873930	16644632	16647344	6	Complement	5.47	49376.1	Nuclear
XP_016561001.1/NP_001311714.1	345	1	Transcription factor MYB44-like [Capsicum annuum]	CaMYB3 (Li et al., 2011)	18988	2 Myb_DNA-binding	R2R3-MYB	LOC107860239	154369346	154370841	2	Complement	7.58	38241.1	Nuclear
XP_016549894.1	242	1	PREDICTED: transcription factor MYB44-like [Capsicum annuum]	CaMYB14	1462	2 Myb_DNA-binding	R2R3-MYB	LOC107849873	21240091	21240989	12	Sense	7.4	27223.7	Nuclear
XP_016542331.1	352	2	PREDICTED: transcription factor MYB44 [Capsicum annuum]	CaMYB12	23086	2 Myb_DNA-binding	R2R3-MYB	LOC107842817	191512044	191519791	9	Sense	5.35	38437.8	Nuclear
XP_016573458.1	406	2	PREDICTED: myb-related protein Pp2-like [Capsicum annuum]	CaMYB13	26168	2 Myb_DNA-binding	R2R3-MYB	LOC107871155	200386179	200395294	5	Complement	5.03	44045	Nuclear
XP_016571686.1	452	3	PREDICTED: uncharacterized protein LOC107869748 [Capsicum annuum]	CaMYB11	9414	2 Myb_DNA-binding	R2R3-MYB	LOC107869748	176594316	176597343	4	Sense	6.64	49675	Nuclear
XP_016555092.1	343	3	PREDICTED: transcription factor LAF1 [Capsicum annuum]	CaMYB9	4918	2 Myb_DNA-binding	R2R3-MYB	LOC107854589	98890	101618	Unplaced Scaffold	Sense	6.38	39748.3	Nuclear
XP_016563962.1	248	3	PREDICTED: transcriptional activator Myb-like isoform X2 [Capsicum annuum]	CaMYB8	27453	2 Myb_DNA-binding	R2R3-MYB	LOC107862812	28771432	28775567	3	Sense	7.82	29316.6	Nuclear
XP_016561472.1	299	4	PREDICTED: transcription factor MYB59 [Capsicum annuum]	CaMYB17	18848	Myb_DNA-binding/Myb_DNA-bind_6	R2R3-MYB	LOC107860585	227360226	227364014	1	Complement	7.08	34503.3	Nuclear
XP_016579400.1	485	3	PREDICTED: myb-related protein 306-like [Capsicum annuum]	CaMYB21	7330	2 Myb_DNA-binding	R2R3-MYB	LOC107877223	178238591	178241833	7	Sense	6.1	53825.7	Nuclear
XP_016541449.1	479	4	PREDICTED: transcription factor GAMYB-like [Capsicum annuum]	CaMYB22	13041	2 Myb_DNA-binding	R2R3-MYB	LOC107842212	20883963	20888509	9	Sense	5.62	53590.9	Nuclear
XP_016577226.1	238	3	PREDICTED: transcription factor MYB48-like [Capsicum annuum]	CaMYB25	14794	2 Myb_DNA-binding	R2R3-MYB	LOC107875119	204780505	204782580	6	Sense	7.52	28137.7	Nuclear
XP_016577225.1	206	3	PREDICTED: transcription factor MYB48-like [Capsicum annuum]	CaMYB26	NA	2 Myb_DNA-binding	R2R3-MYB	LOC107875117	204409743	204413779	6	Complement	7.35	24265.3	Nuclear
XP_016548288.1	222	3	PREDICTED: transcription factor MYB48 [Capsicum annuum]	CaMYB48	20857	2 Myb_DNA-binding	R2R3-MYB	LOC107848119	36160041	36161987	11	Sense	6.84	26233.4	Nuclear
XP_016562250.1	254	3	PREDICTED: myb-related protein 340 [Capsicum annuum]	CaMYB24	23059	2 Myb_DNA-binding	R2R3-MYB	LOC107861426	157972927	157974043	2	Complement	7.97	29188	Nuclear/Mitochondrial
XP_016541043.1	118	3	PREDICTED: myb-related protein MYBAS1-like [Capsicum annuum]	CaMYB28	33995	2 Myb_DNA-binding	R2R3-MYB	LOC107841714	235225671	235226445	9	Complement	8.93	13964.1	Nuclear
XP_016543396.1	209	4	PREDICTED: transcription factor MYB48-like [Capsicum annuum]	CaMYB29	22750	2 Myb_DNA-binding	R2R3-MYB	LOC107843587	189603250	189604625	10	Complement	5.77	24297	Nuclear
XP_016563145.1	293	3	PREDICTED: myb-related protein 340-like [Capsicum annuum]	CaMYB35	7360	2 Myb_DNA-binding	R2R3-MYB	LOC107862179	10280837	10282571	3	Sense	6.42	33707.5	Nuclear
XP_016546618.1	290	3	PREDICTED: transcription factor MYB24 [Capsicum annuum]	CaMYB34	26524	2 Myb_DNA-binding	R2R3-MYB	LOC107846862	218599832	218601753	11	Sense	5.5	33799.3	Nuclear
XP_016555564.1	231	3	PREDICTED: transcription factor MYB108 [Capsicum annuum]	CaMYB30	5088	2 Myb_DNA-binding	R2R3-MYB	LOC107855098	556042	557067	Unplaced Scaffold	Complement	5.77	27049.5	Nuclear
XP_016561570.1	202	3	PREDICTED: myb-related protein 340-like [Capsicum annuum]	CaMYB33	13188	2 Myb_DNA-binding	R2R3-MYB	LOC107860654	161668018	161671112	2	Complement	6.89	23420	Nuclear
XP_016559089.1	196	3	PREDICTED: myb-related protein 305 [Capsicum annuum]	CaMYB32	35354	2 Myb_DNA-binding	R2R3-MYB	LOC107858814	106006189	106010497	2	Complement	6.05	22561.2	Nuclear
XP_016552281.1	290	3	PREDICTED: transcription factor MYB108-like [Capsicum annuum]	CaMYB36	787	2 Myb_DNA-binding	R2R3-MYB	LOC107851710	3013010	3015123	12	Complement	6.26	34184.6	Nuclear
XP_016573567.1	317	3	PREDICTED: transcription factor MYB108 [Capsicum annuum]	CaMYB108 (Sun et al., 2019)	16766	2 Myb_DNA-binding	R2R3-MYB	LOC107871221	204660888	204663705	6	Complement	6	36803.7	Nuclear
XP_016549805.1	269	3	PREDICTED: transcription factor MYB108-like [Capsicum annuum]	CaMYB37	22665	2 Myb_DNA-binding	R2R3-MYB	LOC107849759	3024446	3025771	12	Complement	6.3	31536.1	Nuclear
XP_016567835.1	279	3	PREDICTED: transcription factor LAF1-like [Capsicum annuum]	CaMYB38	6856	2 Myb_DNA-binding	R2R3-MYB	LOC107866179	59885924	59888745	3	Complement	5.63	31764.2	Nuclear
XP_016557291.1	280	1	PREDICTED: transcription factor LAF1-like [Capsicum annuum]	CaMYB39	10095	2 Myb_DNA-binding	R2R3-MYB	LOC107856830	1724	2690	Unplaced Scaffold	Sense	7.44	31901.2	Nuclear
XP_016538869.1	420	3	PREDICTED: myb-related protein 330 [Capsicum annuum]	CaMYB47	4431	2 Myb_DNA-binding	R2R3-MYB	LOC107839759	134762843	134764908	8	Sense	6.43	47256	Nuclear
XP_016563683.1	332	3	PREDICTED: transcription repressor MYB6-like [Capsicum annuum]	CaMYB45	18017	2 Myb_DNA-binding	R2R3-MYB	LOC107862576	20420288	20422122	3	Sense	5.37	37963.1	Nuclear
XP_016578263.1	319	3	PREDICTED: myb-related protein 315-like isoform X1 [Capsicum annuum]	CaMYB46	35747	2 Myb_DNA-binding	R2R3-MYB	LOC107875895	16474368	16476624	6	Complement	6.08	36977.5	Nuclear
XP_016556827.1	438	2	PREDICTED: transcription factor RAX1 [Capsicum annuum]	CaMYB40	8855	2 Myb_DNA-binding	R2R3-MYB	LOC107856336	168570959	168575717	1	Sense	6.31	49250.2	Nuclear/Mitochondrial
XP_016548901.1	357	2	PREDICTED: transcription factor MYB46 [Capsicum annuum]	CaMYB41	8264	2 Myb_DNA-binding	R2R3-MYB	LOC107848642	39796781	39801610	11	Complement	5.77	40002.3	Nuclear
XP_016552744.1	338	3	PREDICTED: transcription factor MYB86 [Capsicum annuum]	CaMYB44	24226	2 Myb_DNA-binding	R2R3-MYB	LOC107852202	2624019	2627578	1	Sense	5.61	38546.7	Nuclear
XP_016562111.1/NP_001311738.1	340	2	protein ODORANT1-like [Capsicum annuum]	CaMYB1 (Li et al., 2011)	32031	2 Myb_DNA-binding	R2R3-MYB	LOC107861281	143827905	143829294	2	Sense	6.31	38630.4	Nuclear
XP_016544702.1	356	2	PREDICTED: myb-related protein 330-like [Capsicum annuum]	CaMYB42	1118	2 Myb_DNA-binding	R2R3-MYB	LOC107844883	29047343	29049177	10	Sense	5.5	40929.5	Nuclear
XP_016567468.1	381	2	PREDICTED: transcription factor MYB21-like isoform X1 [Capsicum annuum]	CaMYB43	NA	2 Myb_DNA-binding	R2R3-MYB	LOC107865795	2238994	2241491	3	Complement	6.74	42520.9	Nuclear
XP_016568808.1	326	1	PREDICTED: transcription factor MYB44-like [Capsicum annuum]	CaMYB16	9696	2 Myb_DNA-binding	R2R3-MYB	LOC107867188	9699243	9700731	4	Sense	8.39	35521.6	Nuclear
XP_016568810.1	278	2	PREDICTED: protein ODORANT1-like [Capsicum annuum]	CaMYB74	5845	2 Myb_DNA-binding	R2R3-MYB	LOC107867180	8531677	8534611	1	Complement	5.12	31703.5	Nuclear
XP_016574514.1	319	3	PREDICTED: protein ODORANT1-like [Capsicum annuum]	CaMYB75	23935	2 Myb_DNA-binding	R2R3-MYB	LOC107872269	3691779	3694738	5	Sense	6.08	36372	Nuclear
XP_016561662.1	255	3	PREDICTED: myb-related protein 315-like [Capsicum annuum]	CaMYB77	22165	2 Myb_DNA-binding	R2R3-MYB	LOC107860720	162617790	162619407	2	Complement	5.67	29406	Nuclear
XP_016557274.1	410	4	PREDICTED: myb-related protein Myb4-like isoform X2 [Capsicum annuum]	CaMYB98	29049	2 Myb_DNA-binding	R2R3-MYB	LOC107856813	184519677	184524930	1	Complement	5.07	45856.2	Nuclear
XP_016555562.1	294	3	PREDICTED: transcription factor MYB12-like [Capsicum annuum]	CaMYB99	5068	2 Myb_DNA-binding	R2R3-MYB	LOC107855096	302054	307195	Unplaced Scaffold	Sense	4.7	34083	Nuclear
XP_016553791.1	321	3	PREDICTED: transcription repressor MYB6-like [Capsicum annuum]	CaMYB100	6548	2 Myb_DNA-binding	R2R3-MYB	LOC107853299	18001202	18004435	1	Sense	4.78	36810.1	Nuclear
XP_016574541.1	501	4	PREDICTED: transcription factor MYB108-like [Capsicum annuum]	CaMYB97	522	2 Myb_DNA-binding	R2R3-MYB	LOC107872300	8164390	8167328	5	Complement	4.85	56837.8	Nuclear
XP_016544706.1/NP_001311547.1	262	3	transcription factor MYB113-like [Capsicum annuum]	CaA (Borovsky et al. 2004)	23271	2 Myb_DNA-binding	R2R3-MYB	LOC107844888	155517842	155520329	10	Sense	8.11	30231.4	Nuclear
XP_016555303.1	233	3	PREDICTED: transcription factor MYB113-like [Capsicum annuum]	CaMYB115	30356	2 Myb_DNA-binding	R2R3-MYB	LOC107854818	5961	7604	Unplaced Scaffold	Sense	7.96	26749.4	Nuclear
XP_016544713.1	240	3	PREDICTED: transcription factor MYB113-like [Capsicum annuum]	CaMYB114	30355	2 Myb_DNA-binding	R2R3-MYB	LOC107844901	157393979	157395601	10	Sense	7.73	27785.5	Nuclear
XP_016549644.1	352	3	PREDICTED: myb-related protein 308-like [Capsicum annuum]	CaMYB113	6609	2 Myb_DNA-binding	R2R3-MYB	LOC107849600	37891225	37893457	12	Sense	5.92	39602.1	Nuclear
XP_016556998.1	214	3	PREDICTED: transcription factor MYB82-like [Capsicum annuum]	CaMYB110	6827/28559	2 Myb_DNA-binding	R2R3-MYB	LOC107856507	692626	693789	Unplaced Scaffold	Sense	8.2	24800.5	Nuclear
XP_016539951.1	273	2	PREDICTED: myb-related protein 308-like [Capsicum annuum]	CaMYB102	52/26008	2 Myb_DNA-binding	R2R3-MYB	LOC107840563	151476402	151477858	8	Complement	7.97	31266	Nuclear
XP_016556361.1	285	3	PREDICTED: myb-related protein 330-like [Capsicum annuum]	CaMYB101	16877	2 Myb_DNA-binding	R2R3-MYB	LOC107855865	791351	793751	Unplaced Scaffold	Complement	7.88	31633.9	Nuclear/Extracellular
XP_016579460.1	337	3	PREDICTED: myb-related protein 315-like [Capsicum annuum]	CaMYB83	2702	2 Myb_DNA-binding	R2R3-MYB	LOC107877294	194321054	194322763	7	Complement	5.6	38470.1	Nuclear
XP_016544693.1	329	3	PREDICTED: transcription factor MYB34-like [Capsicum annuum]	CaMYB84	10283	2 Myb_DNA-binding	R2R3-MYB	LOC107844872	14194035	14196375	10	Sense	6.45	37844.2	Nuclear
XP_016562074.1	381	3	PREDICTED: protein ODORANT1-like [Capsicum annuum]	CaMYB85	20963	2 Myb_DNA-binding	R2R3-MYB	LOC107861234	139062410	139064111	2	Sense	5.53	43313.1	Nuclear
XP_016544642.1	321	3	PREDICTED: transcription factor WER-like [Capsicum annuum]	CaMYB86	5561	2 Myb_DNA-binding	R2R3-MYB	LOC107844814	30356408	30358273	10	Complement	6.85	36486.8	Nuclear
XP_016555048.1	270	3	PREDICTED: transcription factor MYB30-like, partial [Capsicum annuum]	CaMYB94	4937	2 Myb_DNA-binding	R2R3-MYB	LOC107854552	853516	855448	Unplaced Scaffold	Sense	5.62	30976.4	Nuclear
XP_016563223.1	334	3	PREDICTED: myb-related protein 306 [Capsicum annuum]	CaMYB95	32600	2 Myb_DNA-binding	R2R3-MYB	LOC107862231	11243711	11245487	3	Complement	6.01	36719.9	Nuclear
XP_016578359.1	372	3	PREDICTED: myb-related protein 306-like [Capsicum annuum]	CaMYB96	27051	2 Myb_DNA-binding	R2R3-MYB	LOC107875961	17776533	17778994	6	Sense	5.51	41151.7	Nuclear
XP_016559048.1	330	4	PREDICTED: myb-related protein 306-like [Capsicum annuum]	CaMYB92	28948	2 Myb_DNA-binding	R2R3-MYB	LOC107858775	101629928	101632994	2	Sense	5.31	36923.1	Nuclear
XP_016562275.1	304	3	PREDICTED: myb-related protein 306-like [Capsicum annuum]	CaMYB93	13190	2 Myb_DNA-binding	R2R3-MYB	LOC107861451	159795221	159796993	2	Complement	6.18	34330.4	Nuclear
XP_016561384.1	415	3	PREDICTED: myb-related protein Hv1-like [Capsicum annuum]	CaMYB87	13209	2 Myb_DNA-binding	R2R3-MYB	LOC107860514	159455256	159457849	2	Complement	5.44	45202.9	Nuclear
XP_016556225.1	334	3	PREDICTED: myb-related protein Hv1-like [Capsicum annuum]	CaMYB89	19453	2 Myb_DNA-binding	R2R3-MYB	LOC107855729	127687205	127690311	1	Complement	8.28	37587.5	Nuclear
XP_016546472.1	342	3	PREDICTED: myb-related protein 308-like [Capsicum annuum]	CaMYB90	5833	2 Myb_DNA-binding	R2R3-MYB	LOC107846677	196775482	196778878	11	Sense	7.76	39072.1	Nuclear
XP_016546904.1	346	3	PREDICTED: transcription factor MYB76-like [Capsicum annuum]	CaMYB91	5818	2 Myb_DNA-binding	R2R3-MYB	LOC107847202	196801410	196803101	11	Complement	7.61	39422.6	Nuclear
XP_016565956.1/NP_001311814.1	278	3	myb-related protein Myb4-like [Capsicum annuum]	CaMYB67	12570	2 Myb_DNA-binding	R2R3-MYB	LOC107864180	238881369	238883901	3	Sense	4.99	31500.3	Nuclear
XP_016553599.1	280	3	PREDICTED: myb-related protein Myb4-like [Capsicum annuum]	CaMYB68	19239	2 Myb_DNA-binding	R2R3-MYB	LOC107853100	1059585	1065028	Unplaced Scaffold	Complement	6.44	32273.2	Nuclear
XP_016576820.1	283	3	PREDICTED: myb-related protein Myb4-like [Capsicum annuum]	CaMYB69	30737	2 Myb_DNA-binding	R2R3-MYB	LOC107874571	1776492	1778268	6	Sense	4.66	32579.8	Nuclear
XP_016574810.1	229	3	PREDICTED: myb-related protein Myb4-like [Capsicum annuum]	CaMYB70	NA	2 Myb_DNA-binding	R2R3-MYB	LOC107872700	214995975	214998166	5	Complement	6.07	27031.1	Nuclear
XP_016579575.1	294	3	PREDICTED: myb-related protein 308-like [Capsicum annuum]	CaMYB72	34800	2 Myb_DNA-binding	R2R3-MYB	LOC107877441	220945763	220948098	7	Complement	6.27	33349.3	Nuclear
XP_016545358.1	225	3	PREDICTED: myb-related protein Myb4-like [Capsicum annuum]	CaMYB71	22920	2 Myb_DNA-binding	R2R3-MYB	LOC107845512	3766287	3767414	10	Sense	7.88	25920.1	Nuclear
XP_016571548.1	347	3	PREDICTED: protein ODORANT1 [Capsicum annuum]	CaMYB79	454	2 Myb_DNA-binding	R2R3-MYB	LOC107869536	28086900	28088731	4	Complement	5.38	39267.4	Nuclear
XP_016574704.1	351	3	PREDICTED: myb-related protein 315-like [Capsicum annuum]	CaMYB80	8404	2 Myb_DNA-binding	R2R3-MYB	LOC107872571	174661990	174664647	5	Sense	5.97	40034	Nuclear
XP_016538041.1	310	3	PREDICTED: transcription factor MYB51 [Capsicum annuum]	CaMYB73	31048	2 Myb_DNA-binding	R2R3-MYB	LOC107839169	121553540	121556990	8	Complement	6.2	34654.7	Nuclear
XP_016545653.1	318	3	PREDICTED: protein ODORANT1 [Capsicum annuum]	CaMYB56	22899	2 Myb_DNA-binding	R2R3-MYB	LOC107845708	3547708	3551549	10	Sense	7.25	35616.7	Nuclear
XP_016571671.1	332	3	PREDICTED: transcription factor MYB35 [Capsicum annuum]	CaMYB57	32460	2 Myb_DNA-binding	R2R3-MYB	LOC107869713	133051886	133054288	4	Complement	6.28	37570.4	Nuclear
XP_016546800.1/NP_001311565.1	315	3	transcription factor RAX2-like [Capsicum annuum]	CaBLIND (Jeifetz et al., 2011)	24518	2 Myb_DNA-binding	R2R3-MYB	LOC107847071	3618028	3620191	11	Complement	7.42	35761.1	Nuclear
XP_016546805.1	224	3	PREDICTED: protein ODORANT1-like [Capsicum annuum]	CaMYB78	22777	2 Myb_DNA-binding	R2R3-MYB	LOC107847074	88859134	88860897	11	Sense	6.16	26000.5	Nuclear
XP_016542794.1	311	3	PREDICTED: transcription factor RAX2 [Capsicum annuum]	CaMYB51	34012	2 Myb_DNA-binding	R2R3-MYB	LOC107843127	234926500	234929323	9	Complement	6	34982.9	Nuclear
XP_016562190.1	330	3	PREDICTED: transcription factor RAX3-like [Capsicum annuum]	CaMYB53	6189	2 Myb_DNA-binding	R2R3-MYB	LOC107861365	152834308	152838323	2	Sense	6.4	37441.8	Nuclear
XP_016579276.1	342	3	PREDICTED: transcription factor MYB36 [Capsicum annuum]	CaMYB50	25727	2 Myb_DNA-binding	R2R3-MYB	LOC107876991	710445	1713315	7	Complement	5.71	38726.6	Nuclear
XP_016571495.1	330	3	PREDICTED: transcription factor RAX3-like [Capsicum annuum]	CaMYB49	20740	2 Myb_DNA-binding	R2R3-MYB	LOC107869471	13537833	13539619	4	Complement	7.43	37347.2	Nuclear
XP_016567957.1	221	3	PREDICTED: transcription factor RAX2-like [Capsicum annuum]	CaMYB55	10364	2 Myb_DNA-binding	R2R3-MYB	LOC107866384	223450125	223451779	3	Complement	7.39	25465.6	Nuclear
XP_016541166.1	268	3	PREDICTED: transcription factor MYB36-like [Capsicum annuum]	CaMYB54	4355	2 Myb_DNA-binding	R2R3-MYB	LOC107841833	6689339	6692618	9	Sense	5.61	30466.7	Nuclear
XP_016580728.1	249	3	PREDICTED: myb-related protein Myb4-like [Capsicum annuum]	CaMYB31 (Arce-Rodríguez and Ochoa-Alejo, 2017)	33915	2 Myb_DNA-binding	R2R3-MYB	LOC107878306	193063128	193070274	7	Sense	7.64	29074.3	Nuclear
XP_016579456.1	254	3	PREDICTED: myb-related protein Myb4-like [Capsicum annuum]	CaMYB65	33914	2 Myb_DNA-binding	R2R3-MYB	LOC107877286	193028314	193032569	7	Sense	6.12	28867.9	Nuclear
XP_016579451.1	247	3	PREDICTED: myb-related protein Myb4-like [Capsicum annuum]	CaMYB63	1802	2 Myb_DNA-binding	R2R3-MYB	LOC107877281	192504459	192506496	7	Sense	5.97	28384.4	Nuclear
XP_016579452.1	258	3	PREDICTED: myb-related protein Myb4-like [Capsicum annuum]	CaMYB64	1803	2 Myb_DNA-binding	R2R3-MYB	LOC107877282	192576308	192578010	7	Sense	7.54	29642.9	Nuclear
XP_016567822.1	172	3	PREDICTED: myb-related protein Myb4-like [Capsicum annuum]	CaMYB66	35476	2 Myb_DNA-binding	R2R3-MYB	LOC107866165	56383615	56385481	3	Complement	7.94	19859.4	Nuclear
XP_016579455.1	229	3	PREDICTED: myb-related protein Myb4-like [Capsicum annuum]	CaMYB61	33912	2 Myb_DNA-binding	R2R3-MYB	LOC107877285	192864078	192865947	7	Complement	5.74	26549.9	Nuclear
XP_016553116.1	233	3	PREDICTED: myb-related protein Myb4-like [Capsicum annuum]	CaMYB60	597	2 Myb_DNA-binding	R2R3-MYB	LOC107852599	634151	635566	Unplaced Scaffold	Sense	8.51	27006.6	Nuclear
XP_016567875.1	250	3	PREDICTED: myb-related protein Myb4-like [Capsicum annuum]	CaMYB59	14921	2 Myb_DNA-binding	R2R3-MYB	LOC107866242	99504320	99505475	3	Sense	8.64	28830	Nuclear
XP_016572882.1	307	2	PREDICTED: transcription factor MYB39-like [Capsicum annuum]	CaMYB82	8513/16469	2 Myb_DNA-binding	R2R3-MYB	LOC107870761	29440208	29441987	1	Complement	5.91	35118.3	Nuclear
XP_016554147.1	299	2	PREDICTED: transcription factor MYB39-like [Capsicum annuum]	CaMYB81	16470	2 Myb_DNA-binding	R2R3-MYB	LOC107853687	29357769	29360336	1	Complement	5.06	34109.8	Nuclear
XP_016557730.1	272	3	PREDICTED: myb-related protein 308-like [Capsicum annuum]	CaMYB103	24910	2 Myb_DNA-binding	R2R3-MYB	LOC107857349	285916537	285918908	1	Complement	8.45	31520.6	Nuclear
XP_016552469.1	277	2	PREDICTED: myb-related protein 308-like [Capsicum annuum]	CaMYB105	31532	2 Myb_DNA-binding	R2R3-MYB	LOC107851889	300930813	300932859	1	Sense	8.83	32286.2	Nuclear
XP_016579879.1	295	2	PREDICTED: transcription factor DIVARICATA-like isoform X2 [Capsicum annuum]	CaSRM1	34267	2 Myb_DNA-binding	MYB-related	LOC107877700	16120587	16133556	7	Sense	6.3	31859.3	Nuclear
XP_016573388.1	242	2	PREDICTED: transcription factor DIVARICATA-like [Capsicum annuum]	CaDIV3	9499	2 Myb_DNA-binding	MYB-related	LOC107871103	193370030	193372100	5	Complement	8.04	27970.7	Nuclear
XP_016577712.1	306	2	PREDICTED: transcription factor DIVARICATA-like [Capsicum annuum]	CaDIV5	19774	2 Myb_DNA-binding	MYB-related	LOC107875490	5294546	5297124	6	Complement	8.62	34505.5	Nuclear
XP_016542286.1	293	2	PREDICTED: transcription factor DIVARICATA-like [Capsicum annuum]	CaDIV4	18574	2 Myb_DNA-binding	MYB-related	LOC107842776	182613203	182615702	9	Complement	6.52	33118.9	Nuclear
XP_016564871.1	292	2	PREDICTED: transcription factor DIVARICATA-like isoform X1 [Capsicum annuum]	CaDIV2	11327/16612	2 Myb_DNA-binding	MYB-related	LOC107863460	87491731	87493453	3	Sense	7.21	33459.4	Nuclear
XP_016567636.1	372	3	PREDICTED: transcription factor MYB98-like [Capsicum annuum]	CaMYB5	5421	2 Myb_DNA-binding	R2R3-MYB	LOC107865968	19303255	19312227	3	Sense	5.5	42881.8	Nuclear
XP_016537977.1	1038	11	PREDICTED: myb-related protein 3R-1-like [Capsicum annuum]	CaMYB3R-1	13605	3 Myb_DNA-binding	3R-MYB	LOC107839124	115788816	115799271	8	Sense	5.05	114616	Nuclear
XP_016567321.1	633	7	PREDICTED: uncharacterized protein LOC107865582 isoform X2 [Capsicum annuum]	CaMYB3R-2	35527	3 Myb_DNA-binding	3R-MYB	LOC107865582	4842160	4853268	1	Complement	8.26	70296.2	Nuclear
XP_016565589.1	461	7	PREDICTED: protein PHR1-LIKE 1-like isoform X1 [Capsicum annuum]	CaPHR1	6838	MYB-CC type transfactor, LHEQLE motif / Myb-like DNA-binding domain	MYB-related	LOC107863907	219674543	219685291	3	Sense	4.87	50794.6	Nuclear
XP_016576060.1	434	7	PREDICTED: protein PHR1-LIKE 1-like isoform X1 [Capsicum annuum]	CaPHR2	34712	MYB-CC type transfactor, LHEQLE motif / Myb-like DNA-binding domain	MYB-related	LOC107873644	216263248	216274008	6	Sense	5.04	47757.9	Nuclear
XP_016573872.1	449	7	PREDICTED: protein PHR1-LIKE 1-like [Capsicum annuum]	CaPHR3	14130/29155/29157	MYB-CC type transfactor, LHEQLE motif / Myb-like DNA-binding domain	MYB-related	LOC107871451	216749740	216754965	5	Sense	5.55	49206.8	Nuclear
XP_016556346.1	368	7	PREDICTED: protein PHR1-LIKE 1 [Capsicum annuum]	CaPHR8	16872	MYB-CC type transfactor, LHEQLE motif / Myb-like DNA-binding domain	MYB-related	LOC107855852	995411	1001852	Unplaced Scaffold	Complement	6.62	40275.1	Nuclear
XP_016541335.1	254	6	PREDICTED: protein PHR1-LIKE 1-like [Capsicum annuum]	CaPHR9	23147	MYB-CC type transfactor, LHEQLE motif / Myb-like DNA-binding domain	MYB-related	LOC107842045	127509406	127512952	9	Complement	7.31	29026	Nuclear
XP_016544890.1	359	6	PREDICTED: uncharacterized protein LOC107845150 [Capsicum annuum]	CaPHR7	4986	MYB-CC type transfactor, LHEQLE motif / Myb-like DNA-binding domain	MYB-related	LOC107845150	200555973	200557907	10	Sense	5.04	40757.1	Nuclear
XP_016543872.1	402	7	PREDICTED: uncharacterized protein LOC107843940 isoform X1 [Capsicum annuum]	CaPHR6	3035	MYB-CC type transfactor, LHEQLE motif / Myb-like DNA-binding domain	MYB-related	LOC107843940	203293694	203308207	10	Complement	5.91	45699.5	Nuclear
XP_016573881.1	188	3	PREDICTED: uncharacterized protein LOC107871457 isoform X1 [Capsicum annuum]	CaPHR5	29162	MYB-CC type transfactor, LHEQLE motif	MYB-related	LOC107871457	216826867	216828876	5	Sense	6.87	21516.8	Nuclear
XP_016565887.1	102	3	PREDICTED: protein PHR1-LIKE 1-like [Capsicum annuum]	CaPHR4	NA	MYB-CC type transfactor, LHEQLE motif	MYB-related	LOC107864126	237027438	237028732	3	Complement	5.24	11525.5	Extracellular
XP_016543172.1	416	6	PREDICTED: uncharacterized protein LOC107843408 isoform X1 [Capsicum annuum]	CaMYR2	1999	MYB-CC type transfactor, LHEQLE motif / Myb-like DNA-binding domain	MYB-related	LOC107843408	165982008	165984850	10	Sense	6.43	46793.3	Nuclear
XP_016543534.1	415	6	PREDICTED: uncharacterized protein LOC107843680 isoform X1 [Capsicum annuum]	CaMYR1	1393	MYB-CC type transfactor, LHEQLE motif / Myb-like DNA-binding domain	MYB-related	LOC107843680	195507935	195510496	10	Complement	5.89	46405.7	Nuclear
XP_016571687.1	350	5	PREDICTED: uncharacterized protein LOC107869749 isoform X1 [Capsicum annuum]	CaMYR3	9416	MYB-CC type transfactor, LHEQLE motif / Myb-like DNA-binding domain	MYB-related	LOC107869749	176704474	176706731	4	Sense	5.85	39397.1	Nuclear
XP_016566382.1	292	6	PREDICTED: myb family transcription factor APL-like [Capsicum annuum]	CaAPL5	9812	MYB-CC type transfactor, LHEQLE motif / Myb-like DNA-binding domain	MYB-related	LOC107864507	251678377	251684761	3	Complement	5.63	32127.4	Nuclear
XP_016551770.1	293	6	PREDICTED: myb family transcription factor APL isoform X1 [Capsicum annuum]	CaAPL4	30652	MYB-CC type transfactor, LHEQLE motif / Myb-like DNA-binding domain	MYB-related	LOC107851325	4719521	4719521	12	Sense	5.93	32432.7	Nuclear
XP_016571977.1	323	6	PREDICTED: uncharacterized protein LOC107870086 isoform X1 [Capsicum annuum]	CaAPL6	7775	MYB-CC type transfactor, LHEQLE motif / Myb-like DNA-binding domain	MYB-related	LOC107870086	2187886	2193710	5	Sense	5.71	35222.6	Nuclear
XP_016565371.1	364	7	PREDICTED: myb family transcription factor APL isoform X5 [Capsicum annuum]	CaAPL1	31829	MYB-CC type transfactor, LHEQLE motif / Myb-like DNA-binding domain	MYB-related	LOC107863756	188711460	188717757	3	Complement	7.09	40378.5	Nuclear
XP_016571644.1	280	6	PREDICTED: myb family transcription factor APL isoform X1 [Capsicum annuum]	CaAPL3	30836	MYB-CC type transfactor, LHEQLE motif / Myb-like DNA-binding domain	MYB-related	LOC107869665	19551779	19557772	1	Complement	6.34	31522.3	Nuclear
XP_016574986.1	246	6	PREDICTED: myb family transcription factor APL-like isoform X2 [Capsicum annuum]	CaAPL2	4089	MYB-CC type transfactor, LHEQLE motif / Myb-like DNA-binding domain	MYB-related	LOC107872856	33772831	33775550	6	Complement	8.17	27384.1	Nuclear
XP_016558883.1	293	5	PREDICTED: telomere repeat-binding factor 1-like isoform X1 [Capsicum annuum]	CaMYBH4	30917	Myb_DNA-binding/ Linker_histone	MYB with other domains	LOC107858645	82995919	83008732	2	Complement	7.62	31655	Chloroplast/Cytoplasmic
XP_016562532.1	288	6	PREDICTED: telomere repeat-binding factor 4-like [Capsicum annuum]	CaMYBH2	NA	Myb_DNA-binding/ Linker_histone	MYB with other domains	LOC107861711	2063233	2069699	3	Sense	7.37	31668.2	Nuclear/Mitochondrial
XP_016553242.1	299	5	PREDICTED: telomere repeat-binding factor 1 isoform X2 [Capsicum annuum]	CaMYBH1	9313	Myb_DNA-binding/ Linker_histone	MYB with other domains	LOC107852720	5946	18968	Unplaced Scaffold	Complement	8.54	32864.5	Nuclear/Mitochondrial/Cytoplasmic
XP_016557552.1	334	7	PREDICTED: telomere repeat-binding factor 1-like isoform X1 [Capsicum annuum]	CaMYBH5	26332	Myb_DNA-binding	MYB with other domains	LOC107857117	1245	5768	Unplaced Scaffold	Complement	8.94	36969.9	Mitochondrial
XP_016580279.1	280	6	PREDICTED: telomere repeat-binding factor 4 isoform X1 [Capsicum annuum]	CaMYBH3	23713	Myb_DNA-binding/ Linker_histone	MYB with other domains	LOC107877963	113329124	113359265	7	Complement	7.7	31310.4	Nuclear
XP_016577606.1	464	5	PREDICTED: telomeric repeat-binding factor 2-like [Capsicum annuum]	CaMYBR13	33534	Myb_DNA-binding	MYB-related	LOC107875410	3550291	3553378	6	Complement	7.44	51932.1	Nuclear/Cytoplasmic
XP_016572169.1	663	6	PREDICTED: two-component response regulator ARR1-like isoform X1 [Capsicum annuum]	CaARR1	526	Response_regulator_receiver_domain/Myb_DNA-binding	MYB with other domains	LOC107870228	8121543	8128044	5	Sense	5.34	73479.7	Nuclear
XP_016581776.1	670	6	PREDICTED: two-component response regulator ARR1-like [Capsicum annuum]	CaARR2	7079	Response_regulator_receiver_domain/Myb_DNA-binding	MYB with other domains	LOC107879200	148776591	148781410	1	Complement	5.54	74351.1	Nuclear
XP_016572596.1	632	5	PREDICTED: two-component response regulator ORR21 isoform X3 [Capsicum annuum]	CaARR4	30069	Response_regulator_receiver_domain/Myb_DNA-binding	MYB with other domains	LOC107870546	35119711	35131306	5	Complement	5.95	69016.3	Nuclear
XP_016547324.1	450	5	PREDICTED: two-component response regulator ARR11-like [Capsicum annuum]	CaARR5	22773	Response_regulator_receiver_domain/Myb_DNA-binding	MYB with other domains	LOC107847535	98812384	98816849	11	Complement	6.91	50318.4	Nuclear
XP_016549030.1	564	6	PREDICTED: two-component response regulator ARR2 [Capsicum annuum]	CaARR3	22639	Response_regulator_receiver_domain/Myb_DNA-binding	MYB with other domains	LOC107848808	2698224	2702038	12	Sense	5.47	63334.7	Nuclear
XP_016571232.1	578	11	PREDICTED: two-component response regulator-like APRR2 isoform X1 [Capsicum annuum]	CaARR6	31768	Response_regulator_receiver_domain/Myb_DNA-binding	MYB with other domains	LOC107869180	16747558	16754348	1	Sense	5.49	64342.2	Nuclear
XP_016575042.1	557	11	PREDICTED: two-component response regulator-like APRR2 [Capsicum annuum]	CaARR7	12863	Response_regulator_receiver_domain/Myb_DNA-binding	MYB with other domains	LOC107872899	38164694	38170270	6	Complement	5.88	61800.7	Nuclear
XP_016561132.1	369	5	PREDICTED: two-component response regulator-like APRR2 [Capsicum annuum]	CaHHO1	32566	Myb_DNA-binding	MYB-related	LOC107860328	156230474	156234353	2	Complement	7.01	41671.1	Nuclear
XP_016562099.1	252	6	PREDICTED: putative two-component response regulator ARR19 [Capsicum annuum]	CaMYBR7	543	Myb_DNA-binding	MYB-related	LOC107861264	142163291	142166412	2	Complement	6.15	28303.9	Nuclear
XP_016540965.1	438	4	PREDICTED: two-component response regulator ORR21-like [Capsicum annuum]	CaARR8	4459/4461	Myb_DNA-binding	MYB with other domains	LOC107841617	212740665	212742967	9	Sense	7.61	49996.3	Nuclear
XP_016540998.1	472	5	putative two-component response regulator ARR20 [ Capsicum annuum ]	CaARR9	4477	Myb_DNA-binding	MYB with other domains	LOC107841658	223298819	223308141	9	Complement	8.5	53748.7	Nuclear
XP_016582183.1	89	3	PREDICTED: MYB-like transcription factor ETC3 [Capsicum annuum]	CaETC1	35623	Myb_DNA-binding	MYB-related	LOC107879752	124187153	124188015	8	Complement	8.04	10883.4	Nuclear
XP_016579419.1	79	3	PREDICTED: MYB-like transcription factor ETC3 [Capsicum annuum]	CaETC3	31860	Myb_DNA-binding	MYB-related	LOC107877244	184898597	184901517	7	Complement	4.34	9015.77	Nuclear
XP_016555412.1	133	4	PREDICTED: MYB-like transcription factor ETC3 [Capsicum annuum]	CaETC2	NA	Myb_DNA-binding	MYB-related	LOC107854931	37389	39276	Unplaced Scaffold	Complement	4.7	14820.5	Nuclear/Cytoplasmic
XP_016540404.1	250	3	PREDICTED: transcription factor MYB1R1 [Capsicum annuum]	CaKUA3	4337	Myb_DNA-binding	MYB-related	LOC107840959	6992053	6994821	9	Sense	8.35	27310.4	Nuclear
XP_016570044.1	343	3	PREDICTED: transcription factor MYB1R1 [Capsicum annuum]	CaKUA1	3286	Myb_DNA-binding	MYB-related	LOC107868015	12674906	12678210	1	Complement	6.59	36495.6	Nuclear
XP_016563539.1/NP_001311764.1	281	3	transcription factor MYB1R1 [Capsicum annuum]	CaMYB1R-1	32994	Myb_DNA-binding	MYB-related	LOC107862462	17485449	17487132	3	Sense	8.79	30677.3	Nuclear
XP_016578317.1	295	4	PREDICTED: transcription factor MYB1R1-like [Capsicum annuum]	CaMYB1R-2	4546	Myb_DNA-binding	MYB-related	LOC107875928	17187515	17190116	6	Sense	8.11	32033.1	Nuclear
XP_016577174.1	337	6	PREDICTED: transcription factor MYB1R1-like [Capsicum annuum]	CaKUA4	10889	Myb_DNA-binding	MYB-related	LOC107875041	157445140	157448010	6	Sense	9.36	37132.2	Nuclear
XP_016571003.1	202	1	PREDICTED: transcription factor MYB1R1-like [Capsicum annuum]	CaMYBR8	15154	Myb_DNA-binding	MYB-related	LOC107868905	103064611	103065219	4	Complement	8.73	22843.1	Nuclear/Mitochondrial
XP_016570982.1	190	1	PREDICTED: transcription factor MYB1R1-like [Capsicum annuum]	CaMYBR9	632	Myb_DNA-binding	MYB-related	LOC107868877	76050167	76050739	4	Sense	9.05	30677.3	Mitochondrial/Plasma Membrane/Nuclear
XP_016547717.1	361	2	PREDICTED: uncharacterized protein LOC107847759 [Capsicum annuum]	CaDIV6	15910/15911/21377	Myb_DNA-binding	MYB-related	LOC107847759	14570701	14577462	11	Complement	5.49	39139	Nuclear
XP_016550922.1	381	3	PREDICTED: uncharacterized protein LOC107850716 [Capsicum annuum]	CaKUA2	7602	Myb_DNA-binding	MYB-related	LOC107850716	62112028	62120523	12	Complement	6.62	40744.6	Nuclear
XP_016544679.1	282	2	PREDICTED: transcription factor DIVARICATA-like [Capsicum annuum]	CaDIV8	18349	Myb_DNA-binding	MYB-related	LOC107844851	148018959	148021270	10	Sense	6.11	32601.5	Nuclear/Cytoplasmic
XP_016563106.1	290	2	PREDICTED: transcription factor DIVARICATA [Capsicum annuum]	CaDIV9	21232	Myb_DNA-binding	MYB-related	LOC107862150	9574334	9575833	3	Complement	7.05	31980.8	Nuclear
XP_016572400.1	271	2	PREDICTED: transcription factor DIVARICATA-like [Capsicum annuum]	CaSRM2	20813	Myb_DNA-binding	MYB-related	LOC107870395	21464614	21468403	5	Complement	8.07	29509.9	Nuclear
XP_016573777.1	192	2	PREDICTED: transcription factor DIVARICATA-like [Capsicum annuum]	CaDIV7	7528	Myb_DNA-binding	MYB-related	LOC107871370	215375510	215378889	5	Sense	5.34	21960.3	Nuclear
XP_016555870.1	126	2	PREDICTED: transcription factor DIVARICATA-like isoform X1 [Capsicum annuum]	CaDIV11	25923	Myb_DNA-binding	MYB-related	LOC107855390	1487863	1488882	Unplaced Scaffold	Complement	7.75	14747.4	Extracellular/Cytoplasmic/Nuclear
XP_016578013.1	398	2	PREDICTED: transcription factor DIVARICATA-like [Capsicum annuum]	CaDIV10	28049/28050/28051/33692	Myb_DNA-binding	MYB-related	LOC107875713	10638000	10647146	6	Complement	5.18	43507.6	Nuclear
XP_016553526.1	163	2	PREDICTED: transcription factor DIVARICATA-like [Capsicum annuum]	CaDIV13	34613/27556/27576/33693	Myb_DNA-binding	MYB-related	LOC107853015	31221	32247	Unplaced Scaffold	Complement	5.47	18099.1	Nuclear
XP_016541023.1	222	2	PREDICTED: transcription factor DIVARICATA-like [Capsicum annuum]	CaDIV12	27560	Myb_DNA-binding	MYB-related	LOC107841688	230149804	230213065	9	Complement	4.79	24629.3	Nuclear
XP_016577253.1	234	2	PREDICTED: transcription factor DIVARICATA-like isoform X1 [Capsicum annuum]	CaDIV14	4280	Myb_DNA-binding	MYB-related	LOC107875152	212029232	212030968	6	Complement	8.96	27045.8	Nuclear
XP_016544972.1	770	6	PREDICTED: protein LHY isoform X3 [Capsicum annuum]	CaLHY	2812	Myb_DNA-binding	MYB-related	LOC107845265	41176078	41249382	10	Sense	5.53	84526.9	Nuclear
XP_016563966.1	499	5	PREDICTED: protein REVEILLE 1-like isoform X1 [Capsicum annuum]	CaRVE1	9760	Myb_DNA-binding	MYB-related	LOC107862817	28925227	28929129	3	Complement	5.47	54591	Nuclear
XP_016557833.1	478	6	PREDICTED: protein REVEILLE 1-like [Capsicum annuum]	CaRVE2	15575	Myb_DNA-binding	MYB-related	LOC107857552	9145535	9148984	2	Complement	5.52	52311.4	Nuclear
XP_016543319.1	287	8	PREDICTED: protein REVEILLE 8-like isoform X1 [Capsicum annuum]	CaRVE3	7748	Myb_DNA-binding	MYB-related	LOC107843523	183572030	183578336	10	Complement	8.11	31704.9	Nuclear
XP_016538124.1	319	8	PREDICTED: protein REVEILLE 6 isoform X2 [Capsicum annuum]	CaRVE4	30975	Myb_DNA-binding	MYB-related	LOC107839233	122971743	122979776	8	Complement	8.4	35838.9	Nuclear
XP_016575737.1	301	8	PREDICTED: protein REVEILLE 6 isoform X1 [Capsicum annuum]	CaRVE5	13060	Myb_DNA-binding	MYB-related	LOC107873406	169110694	169127183	6	Complement	8.76	33399.2	Nuclear
XP_016571454.1	317	6	PREDICTED: probable transcription factor KAN4 [Capsicum annuum]	CaKAN3	19214	Myb_DNA-binding	MYB-related	LOC107869429	7574344	7578502	4	Complement	7.79	35530.7	Nuclear
XP_016573194.1	290	4	PREDICTED: probable transcription factor KAN2 [Capsicum annuum]	CaKAN1	21210	Myb_DNA-binding	MYB-related	LOC107870976	31290275	31295288	1	Complement	8.24	32943.9	Nuclear
XP_016575001.1	418	6	PREDICTED: probable transcription factor KAN2 isoform X1 [Capsicum annuum]	CaKAN2	22231	Myb_DNA-binding	MYB-related	LOC107872866	35511828	35518534	6	Sense	7.6	46747.9	Nuclear
XP_016579061.1	97	3	PREDICTED: probable transcription factor KAN3 [Capsicum annuum]	CaKAN5	NA	Myb_DNA-binding	MYB-related	LOC107876708	176211499	176232565	7	Complement	8.71	11119.6	Nuclear
XP_016574690.1	401	4	PREDICTED: transcription repressor KAN1-like [Capsicum annuum]	CaKAN4	2347	Myb_DNA-binding	MYB-related	LOC107872548	164129672	164133395	5	Complement	6.93	45044.8	Nuclear
XP_016579369.1	250	5	PREDICTED: probable transcription factor KAN3 [Capsicum annuum]	CaKAN6	15764	Myb_DNA-binding	MYB-related	LOC107877161	142628785	142638778	7	Complement	6.16	28686.1	Nuclear
XP_016541232.1	218	5	PREDICTED: probable transcription factor KAN4 [Capsicum annuum]	CaKAN7	8328	Myb_DNA-binding	MYB-related	LOC107841892	15892108	15897128	9	Complement	8.6	25270.8	Nuclear
XP_016574578.1	301	6	PREDICTED: putative Myb family transcription factor At1g14600 isoform X1 [Capsicum annuum]	CaMYBR1	21663	Myb_DNA-binding	MYB-related	LOC107872352	29190101	29195396	5	Sense	8.25	33932.9	Nuclear
XP_016552953.1	293	5	PREDICTED: putative Myb family transcription factor At1g14600 [Capsicum annuum]	CaMYBR2	19525	Myb_DNA-binding	MYB-related	LOC107852435	2277265	2279276	Unplaced Scaffold	Sense	7.94	33112	Nuclear
XP_016562029.1	381	6	PREDICTED: uncharacterized protein LOC107861178 [Capsicum annuum]	CaMYBR6	19080	Myb_DNA-binding	MYB-related	LOC107861178	132401400	132406785	2	Sense	7.39	44463.9	Nuclear
XP_016577167.1	378	5	PREDICTED: uncharacterized protein LOC107875017 isoform X1 [Capsicum annuum]	CaMYBR3	12166	Myb_DNA-binding	MYB-related	LOC107875017	123601599	123603868	6	Sense	8.21	42592	Nuclear
XP_016571767.1	350	6	PREDICTED: uncharacterized protein LOC107869877 isoform X1 [Capsicum annuum]	CaMYBR5	5164	Myb_DNA-binding	MYB-related	LOC107869877	211891610	211899026	4	Complement	8.39	41119.5	Nuclear
XP_016549900.1	326	5	PREDICTED: uncharacterized protein LOC107849882 [Capsicum annuum]	CaMYBR4	1764	Myb_DNA-binding	MYB-related	LOC107849882	16939360	16941318	12	Sense	7.15	36617.9	Nuclear
XP_016542760.1	517	8	PREDICTED: uncharacterized protein LOC107843104 isoform X2 [Capsicum annuum]	CaTRF1	26776	Myb_DNA-binding	MYB-related	LOC107843104	234305901	234319875	9	Complement	6.07	58072.1	Nuclear
XP_016562495.1	605	8	PREDICTED: uncharacterized protein LOC107861694 [Capsicum annuum]	CaTRF2	33254	Myb_DNA-binding	MYB-related	LOC107861694	1875924	1882669	3	Sense	5.47	67537.8	Nuclear
XP_016548737.1	588	9	PREDICTED: uncharacterized protein LOC107848477 isoform X3 [Capsicum annuum]	CaTRF3	27293	Myb_DNA-binding	MYB-related	LOC107848477	1862671	1868974	11	Sense	5.76	66333.2	Nuclear
XP_016544854.1	566	8	PREDICTED: uncharacterized protein LOC107845107 isoform X2 [Capsicum annuum]	CaTRF4	896	Myb_DNA-binding	MYB-related	LOC107845107	193599346	193604087	10	Complement	6	64209.8	Nuclear
XP_016544879.1	92	2	PREDICTED: protein RADIALIS-like 3 [Capsicum annuum]	CaRAD4	5039	Myb_DNA-binding	MYB-related	LOC107845137	199525339	199527467	10	Complement	8.75	10797.1	Nuclear/Mitochondrial
XP_016549902.1	89	2	PREDICTED: protein RADIALIS-like 3 [Capsicum annuum]	CaRAD3	10241	Myb_DNA-binding	MYB-related	LOC107849883	17851355	17853395	12	Sense	8.51	10480.7	Nuclear/Mitochondrial
XP_016568545.1	89	2	PREDICTED: protein RADIALIS-like 3 [Capsicum annuum]	CaRAD5	3975/3976	Myb_DNA-binding	MYB-related	LOC107866990	5379501	5381330	4	Sense	8.67	10359.8	Nuclear/Mitochondrial
XP_016568546.1	88	2	PREDICTED: protein RADIALIS-like 3 [Capsicum annuum]	CaRAD6	NA	Myb_DNA-binding	MYB-related	LOC107866991	5397171	5398225	4	Sense	8.67	10231.6	Mitochondrial/Nuclear
XP_016562162.1	78	1	PREDICTED: protein RADIALIS-like 1 [Capsicum annuum]	CaRL3	18717	Myb_DNA-binding	MYB-related	LOC107861335	149570424	149571604	2	Complement	8.1	8964.05	Mitochondrial/Cytoplasmic/Chloroplast
XP_016557439.1	88	1	PREDICTED: protein RADIALIS-like 1 [Capsicum annuum]	CaRL2	32	Myb_DNA-binding	MYB-related	LOC107856989	195315804	195317592	1	Sense	8.75	9855.91	Nuclear
XP_016582408.1	96	2	PREDICTED: protein RADIALIS-like 3 [Capsicum annuum]	CaRAD2	7242	Myb_DNA-binding	MYB-related	LOC107879999	48489072	148490908	8	Complement	8.45	11023.3	Nuclear/Cytoplasmic/Chloroplast
XP_016582406.1	87	1	PREDICTED: protein RADIALIS-like 1 [Capsicum annuum]	CaRL1	7239	Myb_DNA-binding	MYB-related	LOC107879997	148479029	148480093	8	Sense	8.83	9622.65	Nuclear/Cytoplasmic/Chloroplast
XP_016571442.1	101	2	PREDICTED: protein RADIALIS-like 3 [Capsicum annuum]	CaRAD1	3965	Myb_DNA-binding	MYB-related	LOC107869415	5475828	5476547	4	Complement	7.12	11343.5	Nuclear
XP_016543941.1	290	1	PREDICTED: transcription factor PCL1-like [Capsicum annuum]	CaMYBC2	35152	Myb_DNA-binding	MYB-related	LOC107843997	204297380	204299191	10	Complement	6.13	31841.7	Nuclear
XP_016543638.1	274	1	PREDICTED: transcription factor PCL1-like [Capsicum annuum]	CaMYBC1	5043	Myb_DNA-binding	MYB-related	LOC107843761	199362987	199365294	10	Complement	8.12	29932.8	Nuclear
XP_016575843.1	304	1	PREDICTED: transcription factor PCL1 [Capsicum annuum]	CaPCL1	7226	Myb_DNA-binding	MYB-related	LOC107873494	193622207	193626657	6	Complement	5.62	33580.7	Nuclear
XP_016577760.1	293	1	PREDICTED: transcription factor PCL1-like [Capsicum annuum]	CaPCL2	19874	Myb_DNA-binding	MYB-related	LOC107875524	5815628	5818784	6	Complement	5.72	32610.7	Nuclear
XP_016545289.1/NP_001311557.1	312	6	transcription activator GLK1-like [Capsicum annuum]	CaGLK2	31171	Myb_DNA-binding	MYB-related	LOC107845460	8341700	8349478	10	Sense	8.35	34647.6	Nuclear
XP_016580823.1/NP_001312036.1	447	6	transcription activator GLK1-like [Capsicum annuum]	CaGLK1	13545	Myb_DNA-binding	MYB-related	LOC107878377	199782045	199786455	7	Sense	6.2	48812.2	Nuclear
XP_016539638.1	407	5	PREDICTED: uncharacterized protein LOC107840319 [Capsicum annuum]	CaEFM3	17517	Myb_DNA-binding	MYB-related	LOC107840319	146816229	146818949	8	Complement	7.65	45369	Nuclear
XP_016540542.1	440	4	PREDICTED: transcription factor LUX-like [Capsicum annuum]	CaEFM1	19392	Myb_DNA-binding	MYB-related	LOC107841045	10615476	10618967	9	Complement	6.65	48718.9	Nuclear
XP_016548806.1	396	5	PREDICTED: transcription factor LUX [Capsicum annuum]	CaEFM2	28627	Myb_DNA-binding	MYB-related	LOC107848531	216182018	216186326	11	Complement	6.23	43845.3	Nuclear
XP_016554171.1	540	13	PREDICTED: transcriptional adapter ADA2b isoform X1 [Capsicum annuum]	CaADA1	21503	Myb_DNA-binding/zinc finger zz type	MYB with other domains	LOC107853710	777302	786795	Unplaced Scaffold	Complement	6.53	61467.6	Nuclear
XP_016580485.1	561	13	PREDICTED: transcriptional adapter ADA2 isoform X1 [Capsicum annuum]	CaADA2	31985	Myb_DNA-binding/zinc finger zz type	MYB with other domains	LOC107878115	164870509	164889656	7	Sense	5.73	63155.3	Nuclear
XP_016550013.1	1674	4	PREDICTED: uncharacterized protein LOC107850061 [Capsicum annuum]	CaMYBR12	5458/24727	Myb_DNA-binding	MYB-related	LOC107850061	98682950	98691886	12	Sense	5.57	183498	Nuclear
XP_016563896.1	628	2	PREDICTED: RNA polymerase I termination factor-like [Capsicum annuum]	CaMYBR10	17247/33193	Myb_DNA-bind_6	MYB-related	LOC107862755	27246209	27257508	3	Sense	7.83	72698.7	Nuclear
XP_016563898.1	598	2	PREDICTED: RNA polymerase I termination factor-like [Capsicum annuum]	CaMYBR11	33191	Myb_DNA-bind_6	MYB-related	LOC107862756	27223306	27229210	3	Sense	7.56	69284.9	Nuclear
XP_016563173.1	1033	9	PREDICTED: uncharacterized protein LOC107862199 [Capsicum annuum]	CaMYB5R	2489	4 Myb_DNA-binding/ Myb_DNA-bind_6	5R-MYB	LOC107862199	10748705	10761415	3	Complement	7.32	115315	Nuclear
XP_016572257.1	1154	4	PREDICTED: cell division cycle 5-like protein isoform X1 [Capsicum annuum]	CaMYBCDC	9441	Myb_Cef/ Myb_DNA-bind_6	Atypical MYB	LOC107870288	10254585	10265226	5	Complement	4.82	128009	Nuclear
XP_016550278.1	943	7	PREDICTED: SWI/SNF complex subunit SWI3D isoform X3 [Capsicum annuum]	CaSWI3D	17487	Myb_DNA-binding/SWIRM-assoc_1/SWIRM/ZZ	MYB with other domains	LOC107850337	40869083	40884737	12	Sense	4.85	103098	Nuclear
XP_016575188.1	791	9	PREDICTED: SWI/SNF complex subunit SWI3C [Capsicum annuum]	CaSWI3C	5123/5124	Myb_DNA-binding/SWIRM-assoc_1/SWIRM	MYB with other domains	LOC107873013	49908083	49927345	6	Sense	5.72	86353.7	Nuclear
XP_016568211.1	513	6	SWI/SNF complex subunit SWI3B [Capsicum annuum]	CaSWI3B	5727	Myb_DNA-binding/SWIRM	MYB with other domains	LOC107866762	505805	509525	4	Sense	5.32	56601.8	Nuclear
XP_016564081.1	564	7	PREDICTED: SWI/SNF complex subunit SWI3A isoform X1 [Capsicum annuum]	CaSWI3A	29964	Myb_DNA-binding/SWIRM-assoc_1/SWIRM	MYB with other domains	LOC107862891	32550246	32555923	3	Sense	4.94	62197.8	Cytoplasmic

## Sheet: 345 MYB proteins
ID_Protein	Length	NCBI_Annotation	ID_Transcriptomic_Data	Pfam_Family_Domains	Locus	Start_Position	End_Position	Chromosome	Strand_Orientation
XP_016547765.1	476	PREDICTED: uncharacterized protein LOC107847790 isoform X2 [Capsicum annuum]	23592	Myb_DNA-bind_6	LOC107847790	182696577	182703197	11	Sense
XP_016547766.1	452	PREDICTED: myb-like protein B isoform X3 [Capsicum annuum]	NA	Myb_DNA-bind_6	LOC107847790	182696577	182703197	11	Sense
XP_016547764.1	477	PREDICTED: uncharacterized protein LOC107847790 isoform X1 [Capsicum annuum]	NA	Myb_DNA-bind_6	LOC107847790	182696577	182703197	11	Sense
XP_016547762.1	477	PREDICTED: uncharacterized protein LOC107847790 isoform X1 [Capsicum annuum]	NA	Myb_DNA-bind_6	LOC107847790	182696450	182703197	11	Sense
XP_016547761.1	477	PREDICTED: uncharacterized protein LOC107847790 isoform X1 [Capsicum annuum]	NA	Myb_DNA-bind_6	LOC107847790	182696577	182703197	11	Sense
XP_016576232.1	468	PREDICTED: transcription factor MYB51-like [Capsicum annuum]	19783	Myb_DNA-bind_6	LOC107873809	5196522	5198909	6	Sense
XP_016571462.1	262	PREDICTED: transcription factor MYB44-like [Capsicum annuum]	19169	Myb_DNA-bind_6	LOC107869439	8127679	8128914	4	Complement
XP_016571627.1	308	PREDICTED: myb-related protein A-like isoform X1 [Capsicum annuum]	28304	Myb_DNA-bind_6	LOC107869642	58543637	58546301	4	Sense
XP_016571628.1	180	PREDICTED: transcription factor MYB44-like isoform X2 [Capsicum annuum]	NA	Myb_DNA-bind_6	LOC107869642	58543637	58546301	4	Sense
XP_016542429.1	361	PREDICTED: transcription factor AS1-like [Capsicum annuum]	17631/23092/30715/30717	Myb_DNA-bind_6	LOC107842898	209847621	209850865	9	Complement
XP_016542428.1	361	PREDICTED: transcription factor AS1-like [Capsicum annuum]	NA	Myb_DNA-bind_6	LOC107842898	209847621	209853637	9	Complement
XP_016542427.1	361	PREDICTED: transcription factor AS1-like [Capsicum annuum]	NA	Myb_DNA-bind_6	LOC107842898	209847621	209853633	9	Complement
XP_016578021.1	507	PREDICTED: LOW QUALITY PROTEIN: transcription factor GAMYB-like [Capsicum annuum]	28042	Myb_DNA-bind_6	LOC107875719	10736097	10743634	6	Sense
XP_016578083.1	507	PREDICTED: LOW QUALITY PROTEIN: transcription factor GAMYB [Capsicum annuum]	28202	Myb_DNA-binding	LOC107875761	71394973	71401132	1	Sense
XP_016579454.1	172	PREDICTED: transcription factor MYB32-like [Capsicum annuum]	33911	Myb_DNA-binding	LOC107877284	92826257	192828457	7	Complement
XP_016567631.1	355	PREDICTED: transcription factor MYB35 [Capsicum annuum]	35842	Myb_DNA-binding	LOC107865961	17742588	17744553	3	Complement
XP_016576886.1	301	PREDICTED: transcription factor RAX2-like isoform X1 [Capsicum annuum]	11005	2 Myb_DNA-binding	LOC107874639	7763307	7766466	6	Sense
XP_016576887.1	277	PREDICTED: transcription factor RAX1-like isoform X2 [Capsicum annuum]	NA	Myb_DNA-binding	LOC107874639	7763724	7766466	6	Sense
XP_016553378.1	173	PREDICTED: transcription factor MYB3-like [Capsicum annuum]	5812	2 Myb_DNA-binding	LOC107852849	118812	120235	Unplaced Scaffold	Sense
XP_016553377.1	112	PREDICTED: myb-related protein Hv1-like [Capsicum annuum]	NA	Myb_DNA-binding	LOC107852848	108697	115129	Unplaced Scaffold	Complement
XP_016553170.1	214	PREDICTED: transcription factor MYB82-like [Capsicum annuum]	30942	2 Myb_DNA-binding	LOC107852654	132428	133726	Unplaced Scaffold	Complement
XP_016553171.1	103	PREDICTED: transcription factor MYB82-like [Capsicum annuum]	NA	Myb_DNA-binding	LOC107852655	135858	136268	Unplaced Scaffold	Complement
XP_016577798.1	225	PREDICTED: transcription factor MYB59-like isoform X2 [Capsicum annuum]	19816	2 Myb_DNA-binding	LOC107875555	6676810	6678735	6	Sense
XP_016577797.1	228	PREDICTED: transcription factor MYB48-like isoform X1 [Capsicum annuum]	NA	Myb_DNA-binding	LOC107875555	6677015	6678735	6	Sense
XP_016568105.1	260	PREDICTED: myb-related protein 305-like isoform X1 [Capsicum annuum]	16741/32156	2 Myb_DNA-binding	LOC107866591	253820126	253822112	3	Complement
XP_016568106.1	235	PREDICTED: myb-related protein 305-like isoform X2 [Capsicum annuum]	NA	Myb_DNA-binding	LOC107866591	253820126	253821651	3	Complement
XP_016551180.1	222	PREDICTED: transcription factor DIVARICATA-like isoform X1 [Capsicum annuum]	7471	2 Myb_DNA-binding	LOC107850892	202672122	202674698	12	Sense
XP_016551181.1	215	PREDICTED: transcription factor DIVARICATA-like isoform X2 [Capsicum annuum]	NA	Myb_DNA-binding	LOC107850892	202672122	202674698	12	Sense
XP_016582090.1	293	PREDICTED: transcription repressor MYB5-like [Capsicum annuum]	15963	2 Myb_DNA-binding	LOC107879588	441220	443550	8	Sense
XP_016579476.1	282	PREDICTED: transcription factor MYB39-like [Capsicum annuum]	13542	2 Myb_DNA-binding	LOC107877317	198298021	198300093	7	Complement
XP_016572547.1	302	PREDICTED: protein ODORANT1 [Capsicum annuum]	14249	2 Myb_DNA-binding	LOC107870505	32014241	32016590	5	Complement
XP_016552575.1	260	PREDICTED: myb-related protein 308-like [Capsicum annuum]	25128	2 Myb_DNA-binding	LOC107852032	1058902	1060391	1	Sense
XP_016546938.1	995	PREDICTED: myb-related protein 3R-1-like [Capsicum annuum]	17033	Myb_DNA-binding/Myb_DNA-bind_6	LOC107847266	163738	174337	11	Sense
XP_016580255.1	546	PREDICTED: uncharacterized protein LOC107877945 [Capsicum annuum]	3601	Myb_DNA-binding/Myb_DNA-bind_6	LOC107877945	105492496	105515514	7	Sense
XP_016542419.1	451	PREDICTED: myb-related protein B [Capsicum annuum]	17646	Myb_DNA-binding/Myb_DNA-bind_6	LOC107842889	207411546	207419538	9	Complement
XP_016542418.1	451	PREDICTED: myb-related protein B [Capsicum annuum]	NA	Myb_DNA-binding/Myb_DNA-bind_6	LOC107842889	207411546	207419529	9	Complement
XP_016576336.1	427	PREDICTED: transcription factor MYB98-like [Capsicum annuum]	10316	2 Myb_DNA-binding	LOC107873930	16644632	16647344	6	Complement
XP_016561001.1/NP_001311714.1	345	Transcription factor MYB44-like [Capsicum annuum]	18988	2 Myb_DNA-binding	LOC107860239	154369346	154370841	2	Complement
XP_016549894.1	242	PREDICTED: transcription factor MYB44-like [Capsicum annuum]	1462	2 Myb_DNA-binding	LOC107849873	21240091	21240989	12	Sense
XP_016542331.1	352	PREDICTED: transcription factor MYB44 [Capsicum annuum]	23086	2 Myb_DNA-binding	LOC107842817	191512044	191519791	9	Sense
XP_016573458.1	406	PREDICTED: myb-related protein Pp2-like [Capsicum annuum]	26168	2 Myb_DNA-binding	LOC107871155	200386179	200395294	5	Complement
XP_016571686.1	452	PREDICTED: uncharacterized protein LOC107869748 [Capsicum annuum]	9414	2 Myb_DNA-binding	LOC107869748	176594316	176597343	4	Sense
XP_016555092.1	343	PREDICTED: transcription factor LAF1 [Capsicum annuum]	4918	2 Myb_DNA-binding	LOC107854589	98890	101618	Unplaced Scaffold	Sense
XP_016563962.1	248	PREDICTED: transcriptional activator Myb-like isoform X2 [Capsicum annuum]	27453	2 Myb_DNA-binding	LOC107862812	28771432	28775567	3	Sense
XP_016563961.1	254	PREDICTED: transcriptional activator Myb-like isoform X1 [Capsicum annuum]	NA	2 Myb_DNA-binding	LOC107862812	28771432	28775567	3	Sense
XP_016561472.1	299	PREDICTED: transcription factor MYB59 [Capsicum annuum]	18848	Myb_DNA-binding/Myb_DNA-bind_6	LOC107860585	227360226	227364014	1	Complement
XP_016579400.1	485	PREDICTED: myb-related protein 306-like [Capsicum annuum]	7330	2 Myb_DNA-binding	LOC107877223	178238591	178241833	7	Sense
XP_016541449.1	479	PREDICTED: transcription factor GAMYB-like [Capsicum annuum]	13041	2 Myb_DNA-binding	LOC107842212	20883963	20888509	9	Sense
XP_016577226.1	238	PREDICTED: transcription factor MYB48-like [Capsicum annuum]	14794	2 Myb_DNA-binding	LOC107875119	204780505	204782580	6	Sense
XP_016577225.1	206	PREDICTED: transcription factor MYB48-like [Capsicum annuum]	NA	2 Myb_DNA-binding	LOC107875117	204409743	204413779	6	Complement
XP_016548288.1	222	PREDICTED: transcription factor MYB48 [Capsicum annuum]	20857	2 Myb_DNA-binding	LOC107848119	36160041	36161987	11	Sense
XP_016562250.1	254	PREDICTED: myb-related protein 340 [Capsicum annuum]	23059	2 Myb_DNA-binding	LOC107861426	157972927	157974043	2	Complement
XP_016541043.1	118	PREDICTED: myb-related protein MYBAS1-like [Capsicum annuum]	33995	2 Myb_DNA-binding	LOC107841714	235225671	235226445	9	Complement
XP_016543396.1	209	PREDICTED: transcription factor MYB48-like [Capsicum annuum]	22750	2 Myb_DNA-binding	LOC107843587	189603250	189604625	10	Complement
XP_016563145.1	293	PREDICTED: myb-related protein 340-like [Capsicum annuum]	7360	2 Myb_DNA-binding	LOC107862179	10280837	10282571	3	Sense
XP_016546618.1	290	PREDICTED: transcription factor MYB24 [Capsicum annuum]	26524	2 Myb_DNA-binding	LOC107846862	218599832	218601753	11	Sense
XP_016555564.1	231	PREDICTED: transcription factor MYB108 [Capsicum annuum]	5088	2 Myb_DNA-binding	LOC107855098	556042	557067	Unplaced Scaffold	Complement
XP_016561570.1	202	PREDICTED: myb-related protein 340-like [Capsicum annuum]	13188	2 Myb_DNA-binding	LOC107860654	161668018	161671112	2	Complement
XP_016559089.1	196	PREDICTED: myb-related protein 305 [Capsicum annuum]	35354	2 Myb_DNA-binding	LOC107858814	106006189	106010497	2	Complement
XP_016552281.1	290	PREDICTED: transcription factor MYB108-like [Capsicum annuum]	787	2 Myb_DNA-binding	LOC107851710	3013010	3015123	12	Complement
XP_016573567.1	317	PREDICTED: transcription factor MYB108 [Capsicum annuum]	16766	2 Myb_DNA-binding	LOC107871221	204660888	204663705	6	Complement
XP_016549805.1	269	PREDICTED: transcription factor MYB108-like [Capsicum annuum]	22665	2 Myb_DNA-binding	LOC107849759	3024446	3025771	12	Complement
XP_016567835.1	279	PREDICTED: transcription factor LAF1-like [Capsicum annuum]	6856	2 Myb_DNA-binding	LOC107866179	59885924	59888745	3	Complement
XP_016557291.1	280	PREDICTED: transcription factor LAF1-like [Capsicum annuum]	10095	2 Myb_DNA-binding	LOC107856830	1724	2690	Unplaced Scaffold	Sense
XP_016538869.1	420	PREDICTED: myb-related protein 330 [Capsicum annuum]	4431	2 Myb_DNA-binding	LOC107839759	134762843	134764908	8	Sense
XP_016563683.1	332	PREDICTED: transcription repressor MYB6-like [Capsicum annuum]	18017	2 Myb_DNA-binding	LOC107862576	20420288	20422122	3	Sense
XP_016578263.1	319	PREDICTED: myb-related protein 315-like isoform X1 [Capsicum annuum]	35747	2 Myb_DNA-binding	LOC107875895	16474368	16476624	6	Complement
XP_016578264.1	205	PREDICTED: transcription factor MYB86-like isoform X2 [Capsicum annuum]	NA	2 Myb_DNA-binding	LOC107875895	16474698	16476619	6	Complement
XP_016556827.1	438	PREDICTED: transcription factor RAX1 [Capsicum annuum]	8855	2 Myb_DNA-binding	LOC107856336	168570959	168575717	1	Sense
XP_016548901.1	357	PREDICTED: transcription factor MYB46 [Capsicum annuum]	8264	2 Myb_DNA-binding	LOC107848642	39796781	39801610	11	Complement
XP_016552744.1	338	PREDICTED: transcription factor MYB86 [Capsicum annuum]	24226	2 Myb_DNA-binding	LOC107852202	2624019	2627578	1	Sense
XP_016562111.1/NP_001311738.1	340	protein ODORANT1-like [Capsicum annuum]	32031	2 Myb_DNA-binding	LOC107861281	143827905	143829294	2	Sense
XP_016544702.1	356	PREDICTED: myb-related protein 330-like [Capsicum annuum]	1118	2 Myb_DNA-binding	LOC107844883	29047343	29049177	10	Sense
XP_016567468.1	381	PREDICTED: transcription factor MYB21-like isoform X1 [Capsicum annuum]	NA	2 Myb_DNA-binding	LOC107865795	2238994	2241491	3	Complement
XP_016567469.1	276	PREDICTED: transcription factor MYB26-like isoform X2 [Capsicum annuum]	NA	2 Myb_DNA-binding	LOC107865795	2239625	2241491	3	Complement
XP_016568808.1	326	PREDICTED: transcription factor MYB44-like [Capsicum annuum]	9696	2 Myb_DNA-binding	LOC107867188	9699243	9700731	4	Sense
XP_016568810.1	278	PREDICTED: protein ODORANT1-like [Capsicum annuum]	5845	2 Myb_DNA-binding	LOC107867180	8531677	8534611	1	Complement
XP_016568805.1	278	PREDICTED: protein ODORANT1-like [Capsicum annuum]	NA	2 Myb_DNA-binding	LOC107867180	8531677	8534611	1	Complement
XP_016574514.1	319	PREDICTED: protein ODORANT1-like [Capsicum annuum]	23935	2 Myb_DNA-binding	LOC107872269	3691779	3694738	5	Sense
XP_016561662.1	255	PREDICTED: myb-related protein 315-like [Capsicum annuum]	22165	2 Myb_DNA-binding	LOC107860720	162617790	162619407	2	Complement
XP_016557274.1	410	PREDICTED: myb-related protein Myb4-like isoform X2 [Capsicum annuum]	29049	2 Myb_DNA-binding	LOC107856813	184519677	184524930	1	Complement
XP_016557269.1	411	PREDICTED: myb-related protein Myb4-like isoform X1 [Capsicum annuum]	NA	2 Myb_DNA-binding	LOC107856813	184519677	184524930	1	Complement
XP_016555562.1	294	PREDICTED: transcription factor MYB12-like [Capsicum annuum]	5068	2 Myb_DNA-binding	LOC107855096	302054	307195	Unplaced Scaffold	Sense
XP_016553791.1	321	PREDICTED: transcription repressor MYB6-like [Capsicum annuum]	6548	2 Myb_DNA-binding	LOC107853299	18001202	18004435	1	Sense
XP_016574541.1	501	PREDICTED: transcription factor MYB108-like [Capsicum annuum]	522	2 Myb_DNA-binding	LOC107872300	8164390	8167328	5	Complement
XP_016544706.1/NP_001311547.1	262	transcription factor MYB113-like [Capsicum annuum]	23271	2 Myb_DNA-binding	LOC107844888	155517842	155520329	10	Sense
XP_016555303.1	233	PREDICTED: transcription factor MYB113-like [Capsicum annuum]	30356	2 Myb_DNA-binding	LOC107854818	5961	7604	Unplaced Scaffold	Sense
XP_016544713.1	240	PREDICTED: transcription factor MYB113-like [Capsicum annuum]	30355	2 Myb_DNA-binding	LOC107844901	157393979	157395601	10	Sense
XP_016549644.1	352	PREDICTED: myb-related protein 308-like [Capsicum annuum]	6609	2 Myb_DNA-binding	LOC107849600	37891225	37893457	12	Sense
XP_016556998.1	214	PREDICTED: transcription factor MYB82-like [Capsicum annuum]	6827/28559	2 Myb_DNA-binding	LOC107856507	692626	693789	Unplaced Scaffold	Sense
XP_016539951.1	273	PREDICTED: myb-related protein 308-like [Capsicum annuum]	52/26008	2 Myb_DNA-binding	LOC107840563	151476402	151477858	8	Complement
XP_016556361.1	285	PREDICTED: myb-related protein 330-like [Capsicum annuum]	16877	2 Myb_DNA-binding	LOC107855865	791351	793751	Unplaced Scaffold	Complement
XP_016579460.1	337	PREDICTED: myb-related protein 315-like [Capsicum annuum]	2702	2 Myb_DNA-binding	LOC107877294	194321054	194322763	7	Complement
XP_016544693.1	329	PREDICTED: transcription factor MYB34-like [Capsicum annuum]	10283	2 Myb_DNA-binding	LOC107844872	14194035	14196375	10	Sense
XP_016562074.1	381	PREDICTED: protein ODORANT1-like [Capsicum annuum]	20963	2 Myb_DNA-binding	LOC107861234	139062410	139064111	2	Sense
XP_016544642.1	321	PREDICTED: transcription factor WER-like [Capsicum annuum]	5561	2 Myb_DNA-binding	LOC107844814	30356408	30358273	10	Complement
XP_016555048.1	270	PREDICTED: transcription factor MYB30-like, partial [Capsicum annuum]	4937	2 Myb_DNA-binding	LOC107854552	853516	855448	Unplaced Scaffold	Sense
XP_016563223.1	334	PREDICTED: myb-related protein 306 [Capsicum annuum]	32600	2 Myb_DNA-binding	LOC107862231	11243711	11245487	3	Complement
XP_016578359.1	372	PREDICTED: myb-related protein 306-like [Capsicum annuum]	27051	2 Myb_DNA-binding	LOC107875961	17776533	17778994	6	Sense
XP_016559048.1	330	PREDICTED: myb-related protein 306-like [Capsicum annuum]	28948	2 Myb_DNA-binding	LOC107858775	101629928	101632994	2	Sense
XP_016562275.1	304	PREDICTED: myb-related protein 306-like [Capsicum annuum]	13190	2 Myb_DNA-binding	LOC107861451	159795221	159796993	2	Complement
XP_016561384.1	415	PREDICTED: myb-related protein Hv1-like [Capsicum annuum]	13209	2 Myb_DNA-binding	LOC107860514	159455256	159457849	2	Complement
XP_016556225.1	334	PREDICTED: myb-related protein Hv1-like [Capsicum annuum]	19453	2 Myb_DNA-binding	LOC107855729	127687205	127690311	1	Complement
XP_016546472.1	342	PREDICTED: myb-related protein 308-like [Capsicum annuum]	5833	2 Myb_DNA-binding	LOC107846677	196775482	196778878	11	Sense
XP_016546904.1	346	PREDICTED: transcription factor MYB76-like [Capsicum annuum]	5818	2 Myb_DNA-binding	LOC107847202	196801410	196803101	11	Complement
XP_016565956.1/NP_001311814.1	278	myb-related protein Myb4-like [Capsicum annuum]	12570	2 Myb_DNA-binding	LOC107864180	238881369	238883901	3	Sense
XP_016553599.1	280	PREDICTED: myb-related protein Myb4-like [Capsicum annuum]	19239	2 Myb_DNA-binding	LOC107853100	1059585	1065028	Unplaced Scaffold	Complement
XP_016576820.1	283	PREDICTED: myb-related protein Myb4-like [Capsicum annuum]	30737	2 Myb_DNA-binding	LOC107874571	1776492	1778268	6	Sense
XP_016574810.1	229	PREDICTED: myb-related protein Myb4-like [Capsicum annuum]	NA	2 Myb_DNA-binding	LOC107872700	214995975	214998166	5	Complement
XP_016579575.1	294	PREDICTED: myb-related protein 308-like [Capsicum annuum]	34800	2 Myb_DNA-binding	LOC107877441	220945763	220948098	7	Complement
XP_016545358.1	225	PREDICTED: myb-related protein Myb4-like [Capsicum annuum]	22920	2 Myb_DNA-binding	LOC107845512	3766287	3767414	10	Sense
XP_016571548.1	347	PREDICTED: protein ODORANT1 [Capsicum annuum]	454	2 Myb_DNA-binding	LOC107869536	28086900	28088731	4	Complement
XP_016574704.1	351	PREDICTED: myb-related protein 315-like [Capsicum annuum]	8404	2 Myb_DNA-binding	LOC107872571	174661990	174664647	5	Sense
XP_016538041.1	310	PREDICTED: transcription factor MYB51 [Capsicum annuum]	31048	2 Myb_DNA-binding	LOC107839169	121553540	121556990	8	Complement
XP_016545653.1	318	PREDICTED: protein ODORANT1 [Capsicum annuum]	22899	2 Myb_DNA-binding	LOC107845708	3547708	3551549	10	Sense
XP_016571671.1	332	PREDICTED: transcription factor MYB35 [Capsicum annuum]	32460	2 Myb_DNA-binding	LOC107869713	133051886	133054288	4	Complement
XP_016546800.1/NP_001311565.1	315	transcription factor RAX2-like [Capsicum annuum]	24518	2 Myb_DNA-binding	LOC107847071	3618028	3620191	11	Complement
XP_016546805.1	224	PREDICTED: protein ODORANT1-like [Capsicum annuum]	22777	2 Myb_DNA-binding	LOC107847074	88859134	88860897	11	Sense
XP_016546803.1	224	PREDICTED: protein ODORANT1-like [Capsicum annuum]	NA	2 Myb_DNA-binding	LOC107847074	88859275	88860897	11	Sense
XP_016546802.1	224	PREDICTED: protein ODORANT1-like [Capsicum annuum]	NA	2 Myb_DNA-binding	LOC107847074	88859330	88860897	11	Sense
XP_016542794.1	311	PREDICTED: transcription factor RAX2 [Capsicum annuum]	34012	2 Myb_DNA-binding	LOC107843127	234926500	234929323	9	Complement
XP_016562190.1	330	PREDICTED: transcription factor RAX3-like [Capsicum annuum]	6189	2 Myb_DNA-binding	LOC107861365	152834308	152838323	2	Sense
XP_016579276.1	342	PREDICTED: transcription factor MYB36 [Capsicum annuum]	25727	2 Myb_DNA-binding	LOC107876991	710445	1713315	7	Complement
XP_016571495.1	330	PREDICTED: transcription factor RAX3-like [Capsicum annuum]	20740	2 Myb_DNA-binding	LOC107869471	13537833	13539619	4	Complement
XP_016567957.1	221	PREDICTED: transcription factor RAX2-like [Capsicum annuum]	10364	2 Myb_DNA-binding	LOC107866384	223450125	223451779	3	Complement
XP_016541166.1	268	PREDICTED: transcription factor MYB36-like [Capsicum annuum]	4355	2 Myb_DNA-binding	LOC107841833	6689339	6692618	9	Sense
XP_016580728.1	249	PREDICTED: myb-related protein Myb4-like [Capsicum annuum]	33915	2 Myb_DNA-binding	LOC107878306	193063128	193070274	7	Sense
XP_016579456.1	254	PREDICTED: myb-related protein Myb4-like [Capsicum annuum]	33914	2 Myb_DNA-binding	LOC107877286	193028314	193032569	7	Sense
XP_016579451.1	247	PREDICTED: myb-related protein Myb4-like [Capsicum annuum]	1802	2 Myb_DNA-binding	LOC107877281	192504459	192506496	7	Sense
XP_016579452.1	258	PREDICTED: myb-related protein Myb4-like [Capsicum annuum]	1803	2 Myb_DNA-binding	LOC107877282	192576308	192578010	7	Sense
XP_016567822.1	172	PREDICTED: myb-related protein Myb4-like [Capsicum annuum]	35476	2 Myb_DNA-binding	LOC107866165	56383615	56385481	3	Complement
XP_016579455.1	229	PREDICTED: myb-related protein Myb4-like [Capsicum annuum]	33912	2 Myb_DNA-binding	LOC107877285	192864078	192865947	7	Complement
XP_016553116.1	233	PREDICTED: myb-related protein Myb4-like [Capsicum annuum]	597	2 Myb_DNA-binding	LOC107852599	634151	635566	Unplaced Scaffold	Sense
XP_016567875.1	250	PREDICTED: myb-related protein Myb4-like [Capsicum annuum]	14921	2 Myb_DNA-binding	LOC107866242	99504320	99505475	3	Sense
XP_016572882.1	307	PREDICTED: transcription factor MYB39-like [Capsicum annuum]	8513/16469	2 Myb_DNA-binding	LOC107870761	29440208	29441987	1	Complement
XP_016554147.1	299	PREDICTED: transcription factor MYB39-like [Capsicum annuum]	16470	2 Myb_DNA-binding	LOC107853687	29357769	29360336	1	Complement
XP_016557730.1	272	PREDICTED: myb-related protein 308-like [Capsicum annuum]	24910	2 Myb_DNA-binding	LOC107857349	285916537	285918908	1	Complement
XP_016552469.1	277	PREDICTED: myb-related protein 308-like [Capsicum annuum]	31532	2 Myb_DNA-binding	LOC107851889	300930813	300932859	1	Sense
XP_016579879.1	295	PREDICTED: transcription factor DIVARICATA-like isoform X2 [Capsicum annuum]	34267	2 Myb_DNA-binding	LOC107877700	16120587	16133556	7	Sense
XP_016579878.1	321	PREDICTED: transcription factor DIVARICATA-like isoform X1 [Capsicum annuum]	NA	2 Myb_DNA-binding	LOC107877700	16120587	16133556	7	Sense
XP_016573388.1	242	PREDICTED: transcription factor DIVARICATA-like [Capsicum annuum]	9499	2 Myb_DNA-binding	LOC107871103	193370030	193372100	5	Complement
XP_016573387.1	242	PREDICTED: transcription factor DIVARICATA-like [Capsicum annuum]	NA	2 Myb_DNA-binding	LOC107871103	193370030	193372100	5	Complement
XP_016577712.1	306	PREDICTED: transcription factor DIVARICATA-like [Capsicum annuum]	19774	2 Myb_DNA-binding	LOC107875490	5294546	5297124	6	Complement
XP_016542286.1	293	PREDICTED: transcription factor DIVARICATA-like [Capsicum annuum]	18574	2 Myb_DNA-binding	LOC107842776	182613203	182615702	9	Complement
XP_016564871.1	292	PREDICTED: transcription factor DIVARICATA-like isoform X1 [Capsicum annuum]	11327/16612	2 Myb_DNA-binding	LOC107863460	87491731	87493453	3	Sense
XP_016564872.1	291	PREDICTED: transcription factor DIVARICATA-like isoform X2 [Capsicum annuum]	NA	2 Myb_DNA-binding	LOC107863460	87491731	87493453	3	Sense
XP_016567636.1	372	PREDICTED: transcription factor MYB98-like [Capsicum annuum]	5421	2 Myb_DNA-binding	LOC107865968	19303255	19312227	3	Sense
XP_016537977.1	1038	PREDICTED: myb-related protein 3R-1-like [Capsicum annuum]	13605	3 Myb_DNA-binding	LOC107839124	115788816	115799271	8	Sense
XP_016537976.1	1038	PREDICTED: myb-related protein 3R-1-like [Capsicum annuum]	NA	3 Myb_DNA-binding	LOC107839124	115788816	115799271	8	Sense
XP_016567321.1	633	PREDICTED: uncharacterized protein LOC107865582 isoform X2 [Capsicum annuum]	35527	3 Myb_DNA-binding	LOC107865582	4842160	4853268	1	Complement
XP_016567303.1	635	PREDICTED: uncharacterized protein LOC107865582 isoform X1 [Capsicum annuum]	NA	3 Myb_DNA-binding	LOC107865582	4842160	4852792	1	Complement
XP_016567308.1	633	PREDICTED: uncharacterized protein LOC107865582 isoform X2 [Capsicum annuum]	NA	3 Myb_DNA-binding	LOC107865582	4842160	4853268	1	Complement
XP_016567311.1	633	PREDICTED: uncharacterized protein LOC107865582 isoform X2 [Capsicum annuum]	NA	3 Myb_DNA-binding	LOC107865582	4842160	4853268	1	Complement
XP_016567316.1	633	PREDICTED: uncharacterized protein LOC107865582 isoform X2 [Capsicum annuum]	NA	3 Myb_DNA-binding	LOC107865582	4842160	4853268	1	Complement
XP_016565589.1	461	PREDICTED: protein PHR1-LIKE 1-like isoform X1 [Capsicum annuum]	6838	MYB-CC type transfactor, LHEQLE motif / Myb-like DNA-binding domain	LOC107863907	219674543	219685291	3	Sense
XP_016565591.1	460	PREDICTED: protein PHR1-LIKE 1-like isoform X2 [Capsicum annuum]	3629	MYB-CC type transfactor, LHEQLE motif / Myb-like DNA-binding domain	LOC107863907	219674544	219685291	3	Sense
XP_016576060.1	434	PREDICTED: protein PHR1-LIKE 1-like isoform X1 [Capsicum annuum]	34712	MYB-CC type transfactor, LHEQLE motif / Myb-like DNA-binding domain	LOC107873644	216263248	216274008	6	Sense
XP_016576061.1	430	PREDICTED: protein PHR1-LIKE 1-like isoform X2 [Capsicum annuum]	NA	MYB-CC type transfactor, LHEQLE motif / Myb-like DNA-binding domain	LOC107873644	216263248	216274008	6	Sense
XP_016573872.1	449	PREDICTED: protein PHR1-LIKE 1-like [Capsicum annuum]	14130/29155/29157	MYB-CC type transfactor, LHEQLE motif / Myb-like DNA-binding domain	LOC107871451	216749740	216754965	5	Sense
XP_016573871.1	449	PREDICTED: protein PHR1-LIKE 1-like [Capsicum annuum]	NA	MYB-CC type transfactor, LHEQLE motif / Myb-like DNA-binding domain	LOC107871451	216749740	216754965	5	Sense
XP_016556346.1	368	PREDICTED: protein PHR1-LIKE 1 [Capsicum annuum]	16872	MYB-CC type transfactor, LHEQLE motif / Myb-like DNA-binding domain	LOC107855852	995411	1001852	Unplaced Scaffold	Complement
XP_016541335.1	254	PREDICTED: protein PHR1-LIKE 1-like [Capsicum annuum]	23147	MYB-CC type transfactor, LHEQLE motif / Myb-like DNA-binding domain	LOC107842045	127509406	127512952	9	Complement
XP_016544890.1	359	PREDICTED: uncharacterized protein LOC107845150 [Capsicum annuum]	4986	MYB-CC type transfactor, LHEQLE motif / Myb-like DNA-binding domain	LOC107845150	200555973	200557907	10	Sense
XP_016543872.1	402	PREDICTED: uncharacterized protein LOC107843940 isoform X1 [Capsicum annuum]	3035	MYB-CC type transfactor, LHEQLE motif / Myb-like DNA-binding domain	LOC107843940	203293694	203308207	10	Complement
XP_016573881.1	188	PREDICTED: uncharacterized protein LOC107871457 isoform X1 [Capsicum annuum]	29162	MYB-CC type transfactor, LHEQLE motif	LOC107871457	216826867	216828876	5	Sense
XP_016573882.1	152	PREDICTED: uncharacterized protein LOC107871457 isoform X2 [Capsicum annuum]	NA	MYB-CC type transfactor, LHEQLE motif	LOC107871457	216826867	216828874	5	Sense
XP_016565887.1	102	PREDICTED: protein PHR1-LIKE 1-like [Capsicum annuum]	NA	MYB-CC type transfactor, LHEQLE motif	LOC107864126	237027438	237028732	3	Complement
XP_016543172.1	416	PREDICTED: uncharacterized protein LOC107843408 isoform X1 [Capsicum annuum]	1999	MYB-CC type transfactor, LHEQLE motif / Myb-like DNA-binding domain	LOC107843408	165982008	165984850	10	Sense
XP_016543173.1	414	PREDICTED: uncharacterized protein LOC107843408 isoform X2 [Capsicum annuum]	NA	MYB-CC type transfactor, LHEQLE motif / Myb-like DNA-binding domain	LOC107843408	165982008	165984850	10	Sense
XP_016543171.1	416	PREDICTED: uncharacterized protein LOC107843408 isoform X1 [Capsicum annuum]	NA	MYB-CC type transfactor, LHEQLE motif / Myb-like DNA-binding domain	LOC107843408	165982009	165984850	10	Sense
XP_016543174.1	410	PREDICTED: uncharacterized protein LOC107843408 isoform X3 [Capsicum annuum]	NA	MYB-CC type transfactor, LHEQLE motif / Myb-like DNA-binding domain	LOC107843408	165982009	165984850	10	Sense
XP_016543534.1	415	PREDICTED: uncharacterized protein LOC107843680 isoform X1 [Capsicum annuum]	1393	MYB-CC type transfactor, LHEQLE motif / Myb-like DNA-binding domain	LOC107843680	195507935	195510496	10	Complement
XP_016543535.1	414	REDICTED: uncharacterized protein LOC107843680 isoform X2 [Capsicum annuum]	NA	MYB-CC type transfactor, LHEQLE motif / Myb-like DNA-binding domain	LOC107843680	195507935	195510496	10	Complement
XP_016543536.1	409	PREDICTED: uncharacterized protein LOC107843680 isoform X3 [Capsicum annuum]	35698	MYB-CC type transfactor, LHEQLE motif / Myb-like DNA-binding domain	LOC107843680	195507935	195510496	10	Complement
XP_016571687.1	350	PREDICTED: uncharacterized protein LOC107869749 isoform X1 [Capsicum annuum]	9416	MYB-CC type transfactor, LHEQLE motif / Myb-like DNA-binding domain	LOC107869749	176704474	176706731	4	Sense
XP_016571688.1	319	PREDICTED: uncharacterized protein LOC107869749 isoform X2 [Capsicum annuum]	NA	MYB-CC type transfactor, LHEQLE motif / Myb-like DNA-binding domain	LOC107869749	176704477	176706731	4	Sense
XP_016566382.1	292	PREDICTED: myb family transcription factor APL-like [Capsicum annuum]	9812	MYB-CC type transfactor, LHEQLE motif / Myb-like DNA-binding domain	LOC107864507	251678377	251684761	3	Complement
XP_016551770.1	293	PREDICTED: myb family transcription factor APL isoform X1 [Capsicum annuum]	30652	MYB-CC type transfactor, LHEQLE motif / Myb-like DNA-binding domain	LOC107851325	4719521	4726983	12	Sense
XP_016551771.1	288	PREDICTED: myb family transcription factor APL isoform X2 [Capsicum annuum]	NA	MYB-CC type transfactor, LHEQLE motif / Myb-like DNA-binding domain	LOC107851325	4719521	4726983	12	Sense
XP_016571977.1	323	PREDICTED: uncharacterized protein LOC107870086 isoform X1 [Capsicum annuum]	7775	MYB-CC type transfactor, LHEQLE motif / Myb-like DNA-binding domain	LOC107870086	2187886	2193710	5	Sense
XP_016571978.1	309	PREDICTED: uncharacterized protein LOC107870086 isoform X2 [Capsicum annuum]	NA	MYB-CC type transfactor, LHEQLE motif / Myb-like DNA-binding domain	LOC107870086	2187887	2193710	5	Sense
XP_016565371.1	364	PREDICTED: myb family transcription factor APL isoform X5 [Capsicum annuum]	31829	MYB-CC type transfactor, LHEQLE motif / Myb-like DNA-binding domain	LOC107863756	188711460	188717757	3	Complement
XP_016565370.1	382	PREDICTED: myb family transcription factor APL isoform X4 [Capsicum annuum]	NA	MYB-CC type transfactor, LHEQLE motif / Myb-like DNA-binding domain	LOC107863756	188711466	188717757	3	Complement
XP_016565369.1	385	PREDICTED: myb family transcription factor APL isoform X3 [Capsicum annuum]	NA	MYB-CC type transfactor, LHEQLE motif / Myb-like DNA-binding domain	LOC107863756	188711462	188717757	3	Complement
XP_016565368.1	407	PREDICTED: myb family transcription factor APL isoform X2 [Capsicum annuum]	NA	MYB-CC type transfactor, LHEQLE motif	LOC107863756	188711464	188717757	3	Complement
XP_016565367.1	410	PREDICTED: myb family transcription factor APL isoform X1 [Capsicum annuum]	NA	MYB-CC type transfactor, LHEQLE motif	LOC107863756	188711460	188717757	3	Complement
XP_016571644.1	280	PREDICTED: myb family transcription factor APL isoform X1 [Capsicum annuum]	30836	MYB-CC type transfactor, LHEQLE motif / Myb-like DNA-binding domain	LOC107869665	19551779	19557772	1	Complement
XP_016571647.1	279	PREDICTED: myb family transcription factor APL isoform X2 [Capsicum annuum]	NA	MYB-CC type transfactor, LHEQLE motif / Myb-like DNA-binding domain	LOC107869665	19551779	19557772	1	Complement
XP_016574986.1	246	PREDICTED: myb family transcription factor APL-like isoform X2 [Capsicum annuum]	4089	MYB-CC type transfactor, LHEQLE motif / Myb-like DNA-binding domain	LOC107872856	33772831	33775550	6	Complement
XP_016574985.1	252	PREDICTED: myb family transcription factor APL-like isoform X1 [Capsicum annuum]	NA	MYB-CC type transfactor, LHEQLE motif / Myb-like DNA-binding domain	LOC107872856	33772831	33775550	6	Complement
XP_016558883.1	293	PREDICTED: telomere repeat-binding factor 1-like isoform X1 [Capsicum annuum]	30917	Myb_DNA-binding/ Linker_histone	LOC107858645	82995919	83008732	2	Complement
XP_016558884.1	265	PREDICTED: telomere repeat-binding factor 1-like isoform X2 [Capsicum annuum]	NA	Myb_DNA-binding/ Linker_histone	LOC107858645	82995919	83008732	2	Complement
XP_016558882.1	293	PREDICTED: telomere repeat-binding factor 1-like isoform X1 [Capsicum annuum]	NA	Myb_DNA-binding/ Linker_histone	LOC107858645	82995919	83008730	2	Complement
XP_016558881.1	293	PREDICTED: telomere repeat-binding factor 1-like isoform X1 [Capsicum annuum]	NA	Myb_DNA-binding/ Linker_histone	LOC107858645	82995919	83008730	2	Complement
XP_016558880.1	293	PREDICTED: telomere repeat-binding factor 1-like isoform X1 [Capsicum annuum]	NA	Myb_DNA-binding/ Linker_histone	LOC107858645	82995919	83008730	2	Complement
XP_016558879.1	293	PREDICTED: telomere repeat-binding factor 1-like isoform X1 [Capsicum annuum]	NA	Myb_DNA-binding/ Linker_histone	LOC107858645	82995919	83008730	2	Complement
XP_016562532.1	288	PREDICTED: telomere repeat-binding factor 4-like [Capsicum annuum]	NA	Myb_DNA-binding/ Linker_histone	LOC107861711	2063233	2069699	3	Sense
XP_016553242.1	299	PREDICTED: telomere repeat-binding factor 1 isoform X2 [Capsicum annuum]	9313	Myb_DNA-binding/ Linker_histone	LOC107852720	5946	18968	Unplaced Scaffold	Complement
XP_016553241.1	324	PREDICTED: telomere repeat-binding factor 1 isoform X1 [Capsicum annuum]	NA	Myb_DNA-binding/ Linker_histone	LOC107852720	6710	18968	Unplaced Scaffold	Complement
XP_016553243.1	278	PREDICTED: telomere repeat-binding factor 1 isoform X3 [Capsicum annuum]	NA	Myb_DNA-binding/ Linker_histone	LOC107852720	6710	18968	Unplaced Scaffold	Complement
XP_016553244.1	253	PREDICTED: telomere repeat-binding factor 1 isoform X4 [Capsicum annuum]	NA	Myb_DNA-binding/ Linker_histone	LOC107852720	5946	18968	Unplaced Scaffold	Complement
XP_016557552.1	334	PREDICTED: telomere repeat-binding factor 1-like isoform X1 [Capsicum annuum]	26332	Myb_DNA-binding	LOC107857117	1245	5768	Unplaced Scaffold	Complement
XP_016557553.1	300	PREDICTED: telomere repeat-binding factor 1-like isoform X2 [Capsicum annuum]	NA	Myb_DNA-binding/ Linker_histone	LOC107857117	1245	5768	Unplaced Scaffold	Complement
XP_016557551.1	334	PREDICTED: telomere repeat-binding factor 1-like isoform X1 [Capsicum annuum]	NA	Myb_DNA-binding	LOC107857117	1245	5768	Unplaced Scaffold	Complement
XP_016557550.1	334	PREDICTED: telomere repeat-binding factor 1-like isoform X1 [Capsicum annuum]	NA	Myb_DNA-binding	LOC107857117	1245	5768	Unplaced Scaffold	Complement
XP_016557549.1	334	PREDICTED: telomere repeat-binding factor 1-like isoform X1 [Capsicum annuum]	NA	Myb_DNA-binding	LOC107857117	1245	5768	Unplaced Scaffold	Complement
XP_016557548.1	334	PREDICTED: telomere repeat-binding factor 1-like isoform X1 [Capsicum annuum]	NA	Myb_DNA-binding	LOC107857117	1245	5768	Unplaced Scaffold	Complement
XP_016557547.1	334	PREDICTED: telomere repeat-binding factor 1-like isoform X1 [Capsicum annuum]	NA	Myb_DNA-binding	LOC107857117	1245	5768	Unplaced Scaffold	Complement
XP_016580279.1	280	PREDICTED: telomere repeat-binding factor 4 isoform X1 [Capsicum annuum]	23713	Myb_DNA-binding/ Linker_histone	LOC107877963	113329124	113359265	7	Complement
XP_016580280.1	252	PREDICTED: telomere repeat-binding factor 4 isoform X2 [Capsicum annuum]	NA	Myb_DNA-binding	LOC107877963	113329124	113359265	7	Complement
XP_016577606.1	464	PREDICTED: telomeric repeat-binding factor 2-like [Capsicum annuum]	33534	Myb_DNA-binding	LOC107875410	3550291	3553378	6	Complement
XP_016572169.1	663	PREDICTED: two-component response regulator ARR1-like isoform X1 [Capsicum annuum]	526	Response_regulator_receiver_domain/Myb_DNA-binding	LOC107870228	8121543	8128044	5	Sense
XP_016572170.1	651	PREDICTED: two-component response regulator ARR1-like isoform X3 [Capsicum annuum]	NA	Response_regulator_receiver_domain/Myb_DNA-binding	LOC107870228	8121543	8127135	5	Sense
XP_016572168.1	663	PREDICTED: two-component response regulator ARR1-like isoform X1 [Capsicum annuum]	NA	Response_regulator_receiver_domain/Myb_DNA-binding	LOC107870228	8121543	8128044	5	Sense
XP_016581776.1	670	PREDICTED: two-component response regulator ARR1-like [Capsicum annuum]	7079	Response_regulator_receiver_domain/Myb_DNA-binding	LOC107879200	148776591	148781410	1	Complement
XP_016572596.1	632	PREDICTED: two-component response regulator ORR21 isoform X3 [Capsicum annuum]	30069	Response_regulator_receiver_domain/Myb_DNA-binding	LOC107870546	35119711	35131306	5	Complement
XP_016572598.1	594	PREDICTED: two-component response regulator ORR21 isoform X5 [Capsicum annuum]	NA	Response_regulator_receiver_domain/Myb_DNA-binding	LOC107870546	35119711	35129853	5	Complement
XP_016572597.1	631	PREDICTED: two-component response regulator ORR21 isoform X4 [Capsicum annuum]	NA	Response_regulator_receiver_domain/Myb_DNA-binding	LOC107870546	35119711	35129853	5	Complement
XP_016572595.1	635	PREDICTED: two-component response regulator ORR21 isoform X2 [Capsicum annuum]	NA	Response_regulator_receiver_domain/Myb_DNA-binding	LOC107870546	35119711	35131306	5	Complement
XP_016572594.1	635	PREDICTED: two-component response regulator ORR21 isoform X1 [Capsicum annuum]	NA	Response_regulator_receiver_domain/Myb_DNA-binding	LOC107870546	35121540	35129854	5	Complement
XP_016572593.1	635	PREDICTED: two-component response regulator ORR21 isoform X1 [Capsicum annuum]	NA	Response_regulator_receiver_domain/Myb_DNA-binding	LOC107870546	35119711	35129853	5	Complement
XP_016547324.1	450	PREDICTED: two-component response regulator ARR11-like [Capsicum annuum]	22773	Response_regulator_receiver_domain/Myb_DNA-binding	LOC107847535	98812384	98816849	11	Complement
XP_016549030.1	564	PREDICTED: two-component response regulator ARR2 [Capsicum annuum]	22639	Response_regulator_receiver_domain/Myb_DNA-binding	LOC107848808	2698224	2702038	12	Sense
XP_016571232.1	578	PREDICTED: two-component response regulator-like APRR2 isoform X1 [Capsicum annuum]	31768	Response_regulator_receiver_domain/Myb_DNA-binding	LOC107869180	16747558	16754348	1	Sense
XP_016571237.1	476	PREDICTED: two-component response regulator-like APRR2 isoform X2 [Capsicum annuum]	NA	Myb_DNA-binding	LOC107869180	16750144	16754348	1	Sense
XP_016571225.1	578	PREDICTED: two-component response regulator-like APRR2 isoform X1 [Capsicum annuum]	NA	Response_regulator_receiver_domain/Myb_DNA-binding	LOC107869180	16747558	16754348	1	Sense
XP_016575042.1	557	PREDICTED: two-component response regulator-like APRR2 [Capsicum annuum]	12863	Response_regulator_receiver_domain/Myb_DNA-binding	LOC107872899	38164694	38170270	6	Complement
XP_016575041.1	557	PREDICTED: two-component response regulator-like APRR2 [Capsicum annuum]	NA	Response_regulator_receiver_domain/Myb_DNA-binding	LOC107872899	38164694	38170269	6	Complement
XP_016561132.1	369	PREDICTED: two-component response regulator-like APRR2 [Capsicum annuum]	32566	Myb_DNA-binding	LOC107860328	156230474	156234353	2	Complement
XP_016562099.1	252	PREDICTED: putative two-component response regulator ARR19 [Capsicum annuum]	543	Myb_DNA-binding	LOC107861264	142163291	142166412	2	Complement
XP_016540965.1	438	PREDICTED: two-component response regulator ORR21-like [Capsicum annuum]	4459/4461	Myb_DNA-binding	LOC107841617	212740665	212742967	9	Sense
XP_016540998.1	472	putative two-component response regulator ARR20 [ Capsicum annuum ]		Myb_DNA-binding	LOC107841658	223298819	223308141	9	Complement
XP_016582183.1	89	PREDICTED: MYB-like transcription factor ETC3 [Capsicum annuum]	35623	Myb_DNA-binding	LOC107879752	124187153	124188015	8	Complement
XP_016579419.1	79	PREDICTED: MYB-like transcription factor ETC3 [Capsicum annuum]	31860	Myb_DNA-binding	LOC107877244	184898597	184901517	7	Complement
XP_016555412.1	133	PREDICTED: MYB-like transcription factor ETC3 [Capsicum annuum]	NA	Myb_DNA-binding	LOC107854931	37389	39276	Unplaced Scaffold	Complement
XP_016540404.1	250	PREDICTED: transcription factor MYB1R1 [Capsicum annuum]	4337	Myb_DNA-binding	LOC107840959	6992053	6994821	9	Sense
XP_016570044.1	343	PREDICTED: transcription factor MYB1R1 [Capsicum annuum]	3286	Myb_DNA-binding	LOC107868015	12674906	12678210	1	Complement
XP_016563539.1/NP_001311764.1	281	transcription factor MYB1R1 [Capsicum annuum]	32994	Myb_DNA-binding	LOC107862462	17485449	17487132	3	Sense
XP_016578317.1	295	PREDICTED: transcription factor MYB1R1-like [Capsicum annuum]	4546	Myb_DNA-binding	LOC107875928	17187515	17190116	6	Sense
XP_016577174.1	337	PREDICTED: transcription factor MYB1R1-like [Capsicum annuum]	10889	Myb_DNA-binding	LOC107875041	157445140	157448010	6	Sense
XP_016571003.1	202	PREDICTED: transcription factor MYB1R1-like [Capsicum annuum]	15154	Myb_DNA-binding	LOC107868905	103064611	103065219	4	Complement
XP_016570982.1	190	PREDICTED: transcription factor MYB1R1-like [Capsicum annuum]	632	Myb_DNA-binding	LOC107868877	76050167	76050739	4	Sense
XP_016547717.1	361	PREDICTED: uncharacterized protein LOC107847759 [Capsicum annuum]	15910/15911/21377	Myb_DNA-binding	LOC107847759	14570701	14577462	11	Complement
XP_016550922.1	381	PREDICTED: uncharacterized protein LOC107850716 [Capsicum annuum]	7602	Myb_DNA-binding	LOC107850716	62112028	62120523	12	Complement
XP_016544679.1	282	PREDICTED: transcription factor DIVARICATA-like [Capsicum annuum]	18349	Myb_DNA-binding	LOC107844851	148018959	148021270	10	Sense
XP_016563106.1	290	PREDICTED: transcription factor DIVARICATA [Capsicum annuum]	21232	Myb_DNA-binding	LOC107862150	9574334	9575833	3	Complement
XP_016572400.1	271	PREDICTED: transcription factor DIVARICATA-like [Capsicum annuum]	20813	Myb_DNA-binding	LOC107870395	21464614	21468403	5	Complement
XP_016573777.1	192	PREDICTED: transcription factor DIVARICATA-like [Capsicum annuum]	7528	Myb_DNA-binding	LOC107871370	215375510	215378889	5	Sense
XP_016555870.1	126	PREDICTED: transcription factor DIVARICATA-like isoform X1 [Capsicum annuum]	25923	Myb_DNA-binding	LOC107855390	1487863	1488882	Unplaced Scaffold	Complement
XP_016555871.1	110	PREDICTED: transcription factor DIVARICATA-like isoform X2 [Capsicum annuum]	NA	NA	LOC107855390	1487863	1488882	Unplaced Scaffold	Complement
XP_016578013.1	398	PREDICTED: transcription factor DIVARICATA-like [Capsicum annuum]	28049/28050/28051/33692	Myb_DNA-binding	LOC107875713	10638000	10647146	6	Complement
XP_016553526.1	163	PREDICTED: transcription factor DIVARICATA-like [Capsicum annuum]	34613/27556/27576/33693	Myb_DNA-binding	LOC107853015	31221	32247	Unplaced Scaffold	Complement
XP_016541023.1	222	PREDICTED: transcription factor DIVARICATA-like [Capsicum annuum]	27560	Myb_DNA-binding	LOC107841688	230149804	230213065	9	Complement
XP_016577253.1	234	PREDICTED: transcription factor DIVARICATA-like isoform X1 [Capsicum annuum]	4280	Myb_DNA-binding	LOC107875152	212029232	212030968	6	Complement
XP_016577254.1	226	PREDICTED: transcription factor DIVARICATA-like isoform X2 [Capsicum annuum]	35772	NA	LOC107875152	212029232	212030968	6	Complement
XP_016544972.1	770	PREDICTED: protein LHY isoform X3 [Capsicum annuum]	2812	Myb_DNA-binding	LOC107845265	41176078	41249382	10	Sense
XP_016544971.1	776	PREDICTED: protein LHY isoform X2 [Capsicum annuum]	2813	Myb_DNA-binding	LOC107845265	41176080	41249382	10	Sense
XP_016544973.1	764	PREDICTED: protein LHY isoform X4 [Capsicum annuum]	NA	Myb_DNA-binding	LOC107845265	41176081	41249382	10	Sense
XP_016544969.1	782	PREDICTED: protein LHY isoform X1 [Capsicum annuum]	NA	Myb_DNA-binding	LOC107845265	41176078	41249382	10	Sense
XP_016544970.1	782	PREDICTED: protein LHY isoform X1 [Capsicum annuum]	NA	Myb_DNA-binding	LOC107845265	41176513	41249382	10	Sense
XP_016563968.1	432	PREDICTED: protein REVEILLE 1-like isoform X3 [Capsicum annuum]	20817/24497/28442	Myb_DNA-binding	LOC107862817	28925227	28929129	3	Complement
XP_016563966.1	499	PREDICTED: protein REVEILLE 1-like isoform X1 [Capsicum annuum]	9760	Myb_DNA-binding	LOC107862817	28925227	28929129	3	Complement
XP_016563967.1	470	PREDICTED: protein REVEILLE 1-like isoform X2 [Capsicum annuum]	NA	Myb_DNA-binding	LOC107862817	28925227	28929129	3	Complement
XP_016557833.1	478	PREDICTED: protein REVEILLE 1-like [Capsicum annuum]	15575	Myb_DNA-binding	LOC107857552	9145535	9148984	2	Complement
XP_016543319.1	287	PREDICTED: protein REVEILLE 8-like isoform X1 [Capsicum annuum]	7748	Myb_DNA-binding	LOC107843523	183572030	183578336	10	Complement
XP_016543320.1	247	PREDICTED: protein REVEILLE 8-like isoform X2 [Capsicum annuum]	NA	NA	LOC107843523	83572030	183578336	10	Complement
XP_016538124.1	319	PREDICTED: protein REVEILLE 6 isoform X2 [Capsicum annuum]	30975	Myb_DNA-binding	LOC107839233	122971743	122979776	8	Complement
XP_016538123.1	320	PREDICTED: protein REVEILLE 6 isoform X1 [Capsicum annuum]	NA	Myb_DNA-binding	LOC107839233	122971743	122979770	8	Complement
XP_016575737.1	301	PREDICTED: protein REVEILLE 6 isoform X1 [Capsicum annuum]	13060	Myb_DNA-binding	LOC107873406	169110694	169127183	6	Complement
XP_016575738.1	293	PREDICTED: protein REVEILLE 6 isoform X2 [Capsicum annuum]	NA	Myb_DNA-binding	LOC107873406	169111022	169127183	6	Complement
XP_016571454.1	317	PREDICTED: probable transcription factor KAN4 [Capsicum annuum]	19214	Myb_DNA-binding	LOC107869429	7574344	7578502	4	Complement
XP_016573194.1	290	PREDICTED: probable transcription factor KAN2 [Capsicum annuum]	21210	Myb_DNA-binding	LOC107870976	31290275	31295288	1	Complement
XP_016575001.1	418	PREDICTED: probable transcription factor KAN2 isoform X1 [Capsicum annuum]	22231	Myb_DNA-binding	LOC107872866	35511828	35518534	6	Sense
XP_016575002.1	417	PREDICTED: probable transcription factor KAN2 isoform X2 [Capsicum annuum]	NA	Myb_DNA-binding	LOC107872866	35511828	35518186	6	Sense
XP_016579061.1	97	PREDICTED: probable transcription factor KAN3 [Capsicum annuum]	NA	Myb_DNA-binding	LOC107876708	176211499	176232565	7	Complement
XP_016574690.1	401	PREDICTED: transcription repressor KAN1-like [Capsicum annuum]	2347	Myb_DNA-binding	LOC107872548	164129672	164133395	5	Complement
XP_016579369.1	250	PREDICTED: probable transcription factor KAN3 [Capsicum annuum]	15764	Myb_DNA-binding	LOC107877161	142628785	142638778	7	Complement
XP_016541232.1	218	PREDICTED: probable transcription factor KAN4 [Capsicum annuum]	8328	Myb_DNA-binding	LOC107841892	15892108	15897128	9	Complement
XP_016574578.1	301	PREDICTED: putative Myb family transcription factor At1g14600 isoform X1 [Capsicum annuum]	21663	Myb_DNA-binding	LOC107872352	29190101	29195396	5	Sense
XP_016574579.1	300	PREDICTED: putative Myb family transcription factor At1g14600 isoform X2 [Capsicum annuum]	NA	Myb_DNA-binding	LOC107872352	29190101	29195396	5	Sense
XP_016552953.1	293	PREDICTED: putative Myb family transcription factor At1g14600 [Capsicum annuum]	19525	Myb_DNA-binding	LOC107852435	2277265	2279276	Unplaced Scaffold	Sense
XP_016562029.1	381	PREDICTED: uncharacterized protein LOC107861178 [Capsicum annuum]	19080	Myb_DNA-binding	LOC107861178	132401400	132406785	2	Sense
XP_016577167.1	378	PREDICTED: uncharacterized protein LOC107875017 isoform X1 [Capsicum annuum]	12166	Myb_DNA-binding	LOC107875017	123601599	123603868	6	Sense
XP_016577168.1	377	PREDICTED: putative two-component response regulator ARR13 isoform X2 [Capsicum annuum]	NA	Myb_DNA-binding	LOC107875017	123601599	123603868	6	Sense
XP_016571767.1	350	PREDICTED: uncharacterized protein LOC107869877 isoform X1 [Capsicum annuum]	5164	Myb_DNA-binding	LOC107869877	211891610	211899026	4	Complement
XP_016571768.1	208	PREDICTED: putative Myb family transcription factor At1g14600 isoform X2 [Capsicum annuum]	NA	Myb_DNA-binding	LOC107869877	211892075	211899026	4	Complement
XP_016549900.1	326	PREDICTED: uncharacterized protein LOC107849882 [Capsicum annuum]	1764	Myb_DNA-binding	LOC107849882	16939360	16941318	12	Sense
XP_016542760.1	517	PREDICTED: uncharacterized protein LOC107843104 isoform X2 [Capsicum annuum]	26776	Myb_DNA-binding	LOC107843104	234305901	234319875	9	Complement
XP_016542761.1	516	PREDICTED: uncharacterized protein LOC107843104 isoform X3 [Capsicum annuum]	NA	Myb_DNA-binding	LOC107843104	234305901	234319875	9	Complement
XP_016542762.1	484	PREDICTED: uncharacterized protein LOC107843104 isoform X4 [Capsicum annuum]	NA	Myb_DNA-binding	LOC107843104	234305901	234319819	9	Complement
XP_016542759.1	517	PREDICTED: uncharacterized protein LOC107843104 isoform X1 [Capsicum annuum]	NA	Myb_DNA-binding	LOC107843104	234305901	234319819	9	Complement
XP_016542763.1	484	PREDICTED: uncharacterized protein LOC107843104 isoform X5 [Capsicum annuum]	NA	Myb_DNA-binding	LOC107843104	234305901	234316562	9	Complement
XP_016542764.1	473	PREDICTED: uncharacterized protein LOC107843104 isoform X6 [Capsicum annuum]	NA	Myb_DNA-binding	LOC107843104	234305901	234314214	9	Complement
XP_016562495.1	605	PREDICTED: uncharacterized protein LOC107861694 [Capsicum annuum]	33254	Myb_DNA-binding	LOC107861694	1875924	1882669	3	Sense
XP_016548737.1	588	PREDICTED: uncharacterized protein LOC107848477 isoform X3 [Capsicum annuum]	27293	Myb_DNA-binding	LOC107848477	1862671	1868974	11	Sense
XP_016548734.1	605	PREDICTED: uncharacterized protein LOC107848477 isoform X1 [Capsicum annuum]	NA	Myb_DNA-binding	LOC107848477	1862671	1868974	11	Sense
XP_016548735.1	605	PREDICTED: uncharacterized protein LOC107848477 isoform X1 [Capsicum annuum]	NA	Myb_DNA-binding	LOC107848477	1862890	1868974	11	Sense
XP_016548736.1	592	PREDICTED: uncharacterized protein LOC107848477 isoform X2 [Capsicum annuum]	NA	Myb_DNA-binding	LOC107848477	1862671	1868974	11	Sense
XP_016548738.1	575	PREDICTED: uncharacterized protein LOC107848477 isoform X4 [Capsicum annuum]	NA	Myb_DNA-binding	LOC107848477	1862671	1868974	11	Sense
XP_016548740.1	575	PREDICTED: uncharacterized protein LOC107848477 isoform X4 [Capsicum annuum]	NA	Myb_DNA-binding	LOC107848477	1864422	1868974	11	Sense
XP_016544854.1	566	PREDICTED: uncharacterized protein LOC107845107 isoform X2 [Capsicum annuum]	896	Myb_DNA-binding	LOC107845107	193599346	193604087	10	Complement
XP_016544853.1	569	PREDICTED: uncharacterized protein LOC107845107 isoform X1 [Capsicum annuum]	NA	Myb_DNA-binding	LOC107845107	193599346	193604087	10	Complement
XP_016544879.1	92	PREDICTED: protein RADIALIS-like 3 [Capsicum annuum]	5039	Myb_DNA-binding	LOC107845137	199525339	199527467	10	Complement
XP_016549902.1	89	PREDICTED: protein RADIALIS-like 3 [Capsicum annuum]	10241	Myb_DNA-binding	LOC107849883	17851355	17853395	12	Sense
XP_016568545.1	89	PREDICTED: protein RADIALIS-like 3 [Capsicum annuum]	3975/3976	Myb_DNA-binding	LOC107866990	5379501	5381330	4	Sense
XP_016568546.1	88	PREDICTED: protein RADIALIS-like 3 [Capsicum annuum]	NA	Myb_DNA-binding	LOC107866991	5397171	5398225	4	Sense
XP_016562162.1	78	PREDICTED: protein RADIALIS-like 1 [Capsicum annuum]	18717	Myb_DNA-binding	LOC107861335	149570424	149571604	2	Complement
XP_016557439.1	88	PREDICTED: protein RADIALIS-like 1 [Capsicum annuum]	32	Myb_DNA-binding	LOC107856989	195315804	195317592	1	Sense
XP_016557434.1	88	PREDICTED: protein RADIALIS-like 1 [Capsicum annuum]	NA	Myb_DNA-binding	LOC107856989	195315804	195317592	1	Sense
XP_016582408.1	96	PREDICTED: protein RADIALIS-like 3 [Capsicum annuum]	7242	Myb_DNA-binding	LOC107879999	48489072	148490908	8	Complement
XP_016582406.1	87	PREDICTED: protein RADIALIS-like 1 [Capsicum annuum]	7239	Myb_DNA-binding	LOC107879997	148479029	148480093	8	Sense
XP_016571442.1	101	PREDICTED: protein RADIALIS-like 3 [Capsicum annuum]	3965	Myb_DNA-binding	LOC107869415	5475828	5476547	4	Complement
XP_016543941.1	290	PREDICTED: transcription factor PCL1-like [Capsicum annuum]	35152	Myb_DNA-binding	LOC107843997	204297380	204299191	10	Complement
XP_016543638.1	274	PREDICTED: transcription factor PCL1-like [Capsicum annuum]	5043	Myb_DNA-binding	LOC107843761	199362987	199365294	10	Complement
XP_016575843.1	304	PREDICTED: transcription factor PCL1 [Capsicum annuum]	7226	Myb_DNA-binding	LOC107873494	193622207	193626657	6	Complement
XP_016577760.1	293	PREDICTED: transcription factor PCL1-like [Capsicum annuum]	19874	Myb_DNA-binding	LOC107875524	5815628	5818784	6	Complement
XP_016577759.1	293	PREDICTED: transcription factor PCL1-like [Capsicum annuum]	NA	Myb_DNA-binding	LOC107875524	5815628	5818774	6	Complement
XP_016545289.1/NP_001311557.1	312	transcription activator GLK1-like [Capsicum annuum]	31171	Myb_DNA-binding	LOC107845460	8341700	8349478	10	Sense
XP_016545288.1	313	PREDICTED: transcription activator GLK1-like isoform X1 [Capsicum annuum]	NA	Myb_DNA-binding	LOC107845460	8341712	8349478	10	Sense
XP_016545290.1	288	PREDICTED: transcription activator GLK1-like isoform X2 [Capsicum annuum]	NA	Myb_DNA-binding	LOC107845460	8341700	8349478	10	Sense
XP_016580823.1/NP_001312036.1	447	transcription activator GLK1-like [Capsicum annuum]	13545	Myb_DNA-binding	LOC107878377	199782045	199786455	7	Sense
XP_016539638.1	407	PREDICTED: uncharacterized protein LOC107840319 [Capsicum annuum]	17517	Myb_DNA-binding	LOC107840319	146816229	146818949	8	Complement
XP_016540542.1	440	PREDICTED: transcription factor LUX-like [Capsicum annuum]	19392	Myb_DNA-binding	LOC107841045	10615476	10618967	9	Complement
XP_016548806.1	396	PREDICTED: transcription factor LUX [Capsicum annuum]	28627	Myb_DNA-binding	LOC107848531	216182018	216186326	11	Complement
XP_016554171.1	540	PREDICTED: transcriptional adapter ADA2b isoform X1 [Capsicum annuum]	21503	Myb_DNA-binding/zinc finger zz type	LOC107853710	777302	786795	Unplaced Scaffold	Complement
XP_016554172.1	537	PREDICTED: transcriptional adapter ADA2b isoform X2 [Capsicum annuum]	NA	Myb_DNA-binding/zinc finger zz type	LOC107853710	777302	786795	Unplaced Scaffold	Complement
XP_016554173.1	511	PREDICTED: transcriptional adapter ADA2b isoform X3 [Capsicum annuum]	NA	Myb_DNA-binding/zinc finger zz type	LOC107853710	777302	786514	Unplaced Scaffold	Complement
XP_016580485.1	561	PREDICTED: transcriptional adapter ADA2 isoform X1 [Capsicum annuum]	31985	Myb_DNA-binding/zinc finger zz type	LOC107878115	164870509	164889656	7	Sense
XP_016580486.1	529	PREDICTED: transcriptional adapter ADA2 isoform X2 [Capsicum annuum]	NA	Myb_DNA-binding/zinc finger zz type	LOC107878115	164870509	164889656	7	Sense
XP_016550013.1	1674	PREDICTED: uncharacterized protein LOC107850061 [Capsicum annuum]	5458/24727	Myb_DNA-binding	LOC107850061	98682950	98691886	12	Sense
XP_016563896.1	628	PREDICTED: RNA polymerase I termination factor-like [Capsicum annuum]	17247/33193	Myb_DNA-bind_6	LOC107862755	27246209	27257508	3	Sense
XP_016563895.1	628	PREDICTED: RNA polymerase I termination factor-like [Capsicum annuum]	NA	Myb_DNA-bind_6	LOC107862755	27246209	27257508	3	Sense
XP_016563894.1	628	PREDICTED: RNA polymerase I termination factor-like [Capsicum annuum]	NA	Myb_DNA-bind_6	LOC107862755	27246211	27257508	3	Sense
XP_016563898.1	598	PREDICTED: RNA polymerase I termination factor-like [Capsicum annuum]	33191	Myb_DNA-bind_6	LOC107862756	27223306	27229210	3	Sense
XP_016563897.1	598	PREDICTED: RNA polymerase I termination factor-like [Capsicum annuum]	NA	Myb_DNA-bind_6	LOC107862756	27226240	27229210	3	Sense
XP_016563173.1	1033	PREDICTED: uncharacterized protein LOC107862199 [Capsicum annuum]	2489	4 Myb_DNA-binding/ Myb_DNA-bind_6	LOC107862199	10748705	10761415	3	Complement
XP_016572257.1	1154	PREDICTED: cell division cycle 5-like protein isoform X1 [Capsicum annuum]	9441	Myb_Cef/ Myb_DNA-bind_6	LOC107870288	10254585	10265226	5	Complement
XP_016572258.1	1109	PREDICTED: cell division cycle 5-like protein isoform X2 [Capsicum annuum]	NA	Myb_Cef/ Myb_DNA-bind_6	LOC107870288	10254585	10265226	5	Complement
XP_016550278.1	943	PREDICTED: SWI/SNF complex subunit SWI3D isoform X3 [Capsicum annuum]	17487	Myb_DNA-binding/SWIRM-assoc_1/SWIRM/ZZ	LOC107850337	40869083	40884737	12	Sense
XP_016550276.1	944	PREDICTED: SWI/SNF complex subunit SWI3D isoform X1 [Capsicum annuum]	NA	Myb_DNA-binding/SWIRM-assoc_1/SWIRM/ZZ	LOC107850337	40869083	40884737	12	Sense
XP_016550277.1	943	PREDICTED: SWI/SNF complex subunit SWI3D isoform X2 [Capsicum annuum]	NA	Myb_DNA-binding/SWIRM-assoc_1/SWIRM/ZZ	LOC107850337	40869083	40884737	12	Sense
XP_016575188.1	791	PREDICTED: SWI/SNF complex subunit SWI3C [Capsicum annuum]	5123/5124	Myb_DNA-binding/SWIRM-assoc_1/SWIRM	LOC107873013	49908083	49927345	6	Sense
XP_016568211.1	513	SWI/SNF complex subunit SWI3B [Capsicum annuum]	5727	Myb_DNA-binding/SWIRM	LOC107866762	505805	509525	4	Sense
XP_016564081.1	564	PREDICTED: SWI/SNF complex subunit SWI3A isoform X1 [Capsicum annuum]	29964	Myb_DNA-binding/SWIRM-assoc_1/SWIRM	LOC107862891	32550246	32555923	3	Sense
XP_016564082.1	562	PREDICTED: SWI/SNF complex subunit SWI3A isoform X2 [Capsicum annuum]	NA	Myb_DNA-binding/SWIRM-assoc_1/SWIRM	LOC107862891	32550246	32555923	3	Sense
