# Supplementary material for: Genome-Wide Identification and Analysis of the MYB Transcription Factor Gene Family in Chili Pepper (Capsicum spp.)
Source: Int J Mol Sci. 2021 Feb 24;22(5):2229. doi: 10.3390/ijms22052229 (PMC7956556; doi:10.3390/ijms22052229)
Supplement: Supplementary file 1 [file ijms-22-02229-s001.zip › Supplementary Files/Table S4.xlsx]

## Sheet: Hoja1
Genes	Accession number	Sequence 5' - 3'	Fragment Size (bp)	Melting Temperature (°C)
AT3	AY819026	F: AGAAGGGAAACTGCCATTTG	115	60
		R: TCTTTCAGGTCTTCCCCATC
Pal	EU616575	F: ATTCGCGCTGCAACTAAGAT	94	60
		R: CACCGTGTAAGGCCTTGTTT
CCS	NM_001325069.1	F: CCACTTTTCCAAATCCAACC	109	60
		R: GGCTTTGATGTGGGTGCTAA
CAD	NM_001324580.1	F: TGAAGGAAACAGAAGAAGTGCT	121	60
		R: CTCACATCATTTTTCTCCAACC
GLDH	NM_001324614.1	F: TTCCAAACGCTCTCTCCAGT	140	60
		R: GGAGGAGAGTGTAGCCGATG
CaMYB16	XM_016713322.1	F: TATGATGAATCCGGGTAGTCCT	139	63
		R: AGGAGGGAGAGGGAAAATACAG
CaMYB98	XM_016701788.1	F: CCCTCAACACTAAACATGGAAA	126	60
		R: CGCTACGTCTGCTACATCTTCT
CaMYB108	XM_016718081.1	F: GCATGCAAAACAGCTCAAAT	90	60
		R: ATTCTTTCGGCTAACCTTGG
CaMYB103	XM_016702244.1	F: CAAAGGAGAGGAAAAAGATGAG	132	60
		R: AATTATTTTCTGACACCGCTTG
CaMYB33	XM_016706084.1	F: AATGACCAACAAGCAAGCAC	121	60
		R: TGCCCTGATGATGGAAATTA
CaMYB32	XM_016703603.1	F: AAGAAGGAAGCAGTAGCCAAAT	119	60
		R: AGTGAGAAAATTAGGGGCTTGA
CaDIV14	XM_016721767.1	F: AACAGCGCCAATAACAACTATG	139	63
		R: GCTAAATGTTGGACCACTAAAGG
CaMYB115	XM_016699817.1	F: TGAAGAAGCAATAGCAACTGGA	142	63
		R: ACCACCATCACTTTGTCCTTGT
CaMYB3R-5	XM_016724769.1	F: GCGTAAGGAAGAACCATGTGAC	105	60
		R: CCATTGTAAGCAGGATTTCTCG
CaDIV1	XM_016695694.1	F: GGCAGCAGTCAATGAAGAAA	91	60
		R: CTGTTTTGAGGAGGCACCAT
CaMYB31	MF062086	F: CATCACTTGAGTTTGTCGCATA	95	60
		R: CTTGCCAGGAAGATCAGACA
EF1 -α	AB275381	F: CTCAAGAAGGTCGGTTACAAC	135	60-63
		R: CTGGTCGAGAGCCTCAAG
