# Supplementary material for: Genome-Wide Identification and Analysis of the MYB Transcription Factor Gene Family in Chili Pepper (Capsicum spp.)
Source: Int J Mol Sci. 2021 Feb 24;22(5):2229. doi: 10.3390/ijms22052229 (PMC7956556; doi:10.3390/ijms22052229)
Supplement: Supplementary file 1 [file ijms-22-02229-s001.zip › Supplementary Files/Table S3.xlsx]

## Sheet: Phylogenetic tree clades
Number_Of_CaMYB_Members	Subgroup	MYB_Class	ID_Protein	CaMYBs	AtMYBs	Other_Plant_MYBs	Putative_Functions	PubMed_References
5	C1	3R-MYB	XP_016537977.1	CaMYB3R-1	AtMYB3R-1	OsMYB3R-2	Cell cycle process and abiotic stress responses	26069325
	C1	3R-MYB	XP_016567321.1	CaMYB3R-2	AtMYB3R-2			17287251
	C1	3R-MYB	XP_016542419.1	CaMYB3R-3	AtMYB3R-3			21862669
	C1	3R-MYB	XP_016546938.1	CaMYB3R-4	AtMYB3R-4			19279197
	C1	3R-MYB	XP_016580255.1	CaMYB3R-5	AtMYB3R-5			17293435
1	C2	R2R3-MYB	XP_016547765.1	CaMYB4	AtMYB124		Stomatal complex patterning	20675570
	C2				AtMYB88			21772250
								16155180
3	C3 (S25)	R2R3-MYB	XP_016567636.1	CaMYB5	AtMYB119		Female gametophyte development and fertility, embryogenesis and seed maturation	24068955
	C3	R2R3-MYB	XP_016576336.1	CaMYB6	AtMYB64			23057675
	C3	R2R3-MYB	XP_016576232.1	CaMYB7	AtMYB118			19066902
	C3				AtMYB98			16214903
	C3				AtMYB115			18695688
	C3				AtMYB22			27681170
	C3				AtMYB100			25194028
1	C4	Atypical MYB	XP_016563173.1	CaMYB5R	AtMYB4R1	Cb_PHT47422.1	Unknown
	C4					Cc_PHU24283.1
	C4					Nt_XP_016482191.1
	C4					Sl_XP_010318634.1
	C4					St_XP_006341558.1
1	C5	Atypical MYB	XP_016572257.1	CaMYBCDC	AtMYBCDC5		Defense responses	17575050
								17298883
4	C6 (S21)	R2R3-MYB	XP_016563962.1	CaMYB8	AtMYB54		Secondary cell wall biogenesis, tolerance to drought, seed, ovule, and fruit development	18952777
	C6	R2R3-MYB	XP_016555092.1	CaMYB9	AtMYB52			21399993
	C6	R2R3-MYB	XP_016571627.1	CaMYB10	AtMYB69			23911125
	C6	R2R3-MYB	XP_016571686.1	CaMYB11	AtMYB105			21533201
	C6				AtMYB117
	C6				AtMYB56
	C6				AtMYB110
	C6				AtMYB89
2	C7 (S23)	R2R3-MYB	XP_016542331.1	CaMYB12	AtMYB25		Pollen development	22101548
	C7	R2R3-MYB	XP_016573458.1	CaMYB13	AtMYB1
	C7				AtMYB109
4	C8 (S22)	R2R3-MYB	XP_016549894.1	CaMYB14	AtMYB73		Biotic and abiotic stress responses, plant growth and development	23809151
	C8	R2R3-MYB	NP_001311714.1	CaMYB3	AtMYB70			24894996
	C8	R2R3-MYB	XP_016571462.1	CaMYB15	AtMYB77			23067202
	C8	R2R3-MYB	XP_016568808.1	CaMYB16	AtMYB44			18162593
1	C9	R2R3-MYB	XP_016561472.1	CaMYB17	AtMYB125		Pollen sperm cell differentiation	15694308
								21285328
1	C10	R2R3-MYB	XP_016542429.1	CaMYB18	AtMYB91	AmPhan	Flower and leaf development	11882937
								21950734
4	C11 (S18)	R2R3-MYB	XP_016578021.1	CaMYB19	AtMYB33	HvMYBGa	Seed germination, anther and tapetum development, and fertilization	17217461
	C11	R2R3-MYB	XP_016578083.1	CaMYB20	AtMYB65	OsMYBGa		20699403
	C11	R2R3-MYB	XP_016579400.1	CaMYB21	AtMYB101			15722475
	C11	R2R3-MYB	XP_016541449.1	CaMYB22	AtMYB120			24278028
	C11				AtMYB97			19454733
	C11				AtMYB81
	C11				AtMYB104
2	C12 (S17)	R2R3-MYB	XP_016568105.1	CaMYB23	AtMYB71		Unknown
	C12	R2R3-MYB	XP_016562250.1	CaMYB24	AtMYB79
	C12				AtMYB121
4	C13 (S26)	R2R3-MYB	XP_016577226.1	CaMYB25	AtMYB48		Root growth and cell cycle progression	19581938
	C13	R2R3-MYB	XP_016577225.1	CaMYB26	AtMYB59
	C13	R2R3-MYB	XP_016548288.1	CaMYB48
	C13	R2R3-MYB	XP_016577798.1	CaMYB27
3	C14	R2R3-MYB	XP_016541043.1	CaMYB28	AtMYB27		Unknown
	C14	R2R3-MYB	XP_016543396.1	CaMYB29
	C14	R2R3-MYB	XP_016555564.1	CaMYB30
2	C15 (S19)	R2R3-MYB	XP_016559089.1	CaMYB32	AtMYB24	AmMYB305	Stamen filament elongation, and regulation of PAL	19325888
	C15	R2R3-MYB	XP_016561570.1	CaMYB33	AtMYB21	AmMYB340		11967090
	C15				AtMYB57			8306956
5	C16 (S20)	R2R3-MYB	XP_016546618.1	CaMYB34	AtMYB78	OsJAMYB	Phosphate (Pi) starvation, root architecture, stamen maturation, male fertility, and biotic and abiotic responses.	19529828
	C16	R2R3-MYB	XP_016563145.1	CaMYB35	AtMYB108	OsMYB2		19091873
	C16	R2R3-MYB	XP_016552281.1	CaMYB36	AtMYB112			11310740
	C16	R2R3-MYB	XP_016549805.1	CaMYB37	AtMYB2			22301384
	C16	R2R3-MYB	XP_016573567.1	CaMYB108	AtMYB116
	C16				AtMYB62
2	C17 (S16)	R2R3-MYB	XP_016567835.1	CaMYB38	AtMYB19		Photomorphogenesis	11581165
	C17	R2R3-MYB	XP_016557291.1	CaMYB39	AtMYB18
	C17				AtMYB45
2	C18	R2R3-MYB	XP_016556827.1	CaMYB40	AtMYB46		Secondary wall biosynthesis	17890373
	C18	R2R3-MYB	XP_016548901.1	CaMYB41	AtMYB83			19808805
4	C19	R2R3-MYB	XP_016544702.1	CaMYB42	AtMYB67		Anther development	17329564
	C19	R2R3-MYB	NP_001311738.1	CaMYB1	AtMYB26			12848824
	C19	R2R3-MYB	XP_016567468.1	CaMYB43	AtMYB103
	C19	R2R3-MYB	XP_016552744.1	CaMYB44
3	C20 (S13)	R2R3-MYB	XP_016563683.1	CaMYB45	AtMYB50	HvMYB2	Root, seed, and vasculature development	22708996
	C20	R2R3-MYB	XP_016578263.1	CaMYB46	AtMYB61			19401413
	C20	R2R3-MYB	XP_016538869.1	CaMYB47	AtMYB55
	C20				AtMYB86
8	C21 (S14)	R2R3-MYB	XP_016571495.1	CaMYB49	AtMYB37	SlBlind	Root development, lignin biosynthesis, axillary meristem initiation and transition to flowering, and cell wall organization	26124109
	C21	R2R3-MYB	XP_016579276.1	CaMYB50	AtMYB38			21773792
	C21	R2R3-MYB	XP_016542794.1	CaMYB51	AtMYB87			16461581
	C21	R2R3-MYB	XP_016576886.1	CaMYB52	AtMYB36			16473968
	C21	R2R3-MYB	NP_001311565.1	CaBLIND	AtMYB84			24563287
	C21	R2R3-MYB	XP_016562190.1	CaMYB53	AtMYB68			26371322
	C21	R2R3-MYB	XP_016541166.1	CaMYB54
	C21	R2R3-MYB	XP_016567957.1	CaMYB55
1	C22	R2R3-MYB	XP_016545653.1	CaMYB56	AtMYB80	OsMYB80	Tapetal and pollen development	21673079
2	C23	R2R3-MYB	XP_016571671.1	CaMYB57	AtMYB35		Unknown
	C23	R2R3-MYB	XP_016567631.1	CaMYB58
4	C24	R2R3-MYB	XP_016567875.1	CaMYB59			Unknown
	C24	R2R3-MYB	XP_016553116.1	CaMYB60
	C24	R2R3-MYB	XP_016579455.1	CaMYB61
	C24	R2R3-MYB	XP_016579454.1	CaMYB62
5	C25	R2R3-MYB	XP_016580728.1	CaMYB31		Nt_XP_016454046.1	Capsaicinoid biosynthesis	28483879
	C25	R2R3-MYB	XP_016579451.1	CaMYB63		Nt_XP_016493330.1
	C25	R2R3-MYB	XP_016579452.1	CaMYB64		Sl_XP_019070294.1
	C25	R2R3-MYB	XP_016579456.1	CaMYB65		Sl_XP_010323706.1
	C25	R2R3-MYB	XP_016567822.1	CaMYB66		St_XP_015170361.1
	C25					Sl_XP_004243822.2
	C25					St_XP_006360526.1
	C25					Sl_XP_025887851.1
	C25					St_XP_006360585.1
4	C26 (S2)	R2R3-MYB	NP_001311814.1	CaMYB67	AtMYB14	NtMYB1	Drought and cold tolerance, and architecture of the inflorescence	19161942
	C26	R2R3-MYB	XP_016553599.1	CaMYB68	AtMYB13	OsMYB4		9681014
	C26	R2R3-MYB	XP_016576820.1	CaMYB69	AtMYB15			24415840
	C26	R2R3-MYB	XP_016574810.1	CaMYB70				14675437
2	C27 (S3)	R2R3-MYB	XP_016545358.1	CaMYB71	AtMYB63	ZmMYB1	Lignin biosynthetic pathway, defense response, and anthocyanin biosynthesis	19122102
	C27	R2R3-MYB	XP_016579575.1	CaMYB72	AtMYB58			18088336
	C27				AtMYB72			18218967
	C27				AtMYB10			24278034
								7920701
1	C28	R2R3-MYB	XP_016538041.1	CaMYB73	AtMYB17		Flower development	19232308
								21750030
5	C29 (S8/S28)	R2R3-MYB	XP_016568810.1	CaMYB74	AtMYB43	PhODORANT1	Salt stress response, secondary cell wall biosynthesis, lignin biosynthesis, and shikimate pathway	23660402
	C29	R2R3-MYB	XP_016574514.1	CaMYB75	AtMYB20			18952777
	C29	R2R3-MYB	XP_016572547.1	CaMYB76	AtMYB85			15805488
	C29	R2R3-MYB	XP_016561662.1	CaMYB77	AtMYB42			31871072
	C29	R2R3-MYB	XP_016546805.1	CaMYB78	AtMYB99
	C29				AtMYB40
2	C30 (S24)	R2R3-MYB	XP_016571548.1	CaMYB79	AtMYB92		Root development, fatty acid biosynthesis and suberin deposition	24902892
	C30	R2R3-MYB	XP_016574704.1	CaMYB80	AtMYB53			32246506
	C30				AtMYB93
0	C31 (S10)				AtMYB107		Suberin biosynthesis	27604696
	C31				AtMYB9			27965303
	C31				AtMYB39
2	C32	R2R3-MYB	XP_016554147.1	CaMYB81			Unknown
	C32	R2R3-MYB	XP_016572882.1	CaMYB82
4	C33 (S11)	R2R3-MYB	XP_016579460.1	CaMYB83	AtMYB74		Salt response, osmotic stress , defense response, cutin, suberin and wax biosynthesis	26139822
	C33	R2R3-MYB	XP_016544693.1	CaMYB84	AtMYB41			19517001
	C33	R2R3-MYB	XP_016562074.1	CaMYB85	AtMYB102			22575450
	C33	R2R3-MYB	XP_016544642.1	CaMYB86	AtMYB49			19211694
								25060192
								32406163
0	C34 (S12)				AtMYB29		Aliphatic and indolic glucosinolate biosynthetic process	23792303
	C34				AtMYB76			17461791
	C34				AtMYB28			18446225
	C34				AtMYB51			20348214
	C34				AtMYB122
	C34				AtMYB34
5	C35 (S9)	R2R3-MYB	XP_016561384.1	CaMYB87	AtMYB106	AmMIXTA	Trichome branch formation, cuticle development, cell and petal morphogenesis	18805951
	C35	R2R3-MYB	XP_016579476.1	CaMYB88	AtMYB16			21070410
	C35	R2R3-MYB	XP_016556225.1	CaMYB89				23709630
	C35	R2R3-MYB	XP_016546472.1	CaMYB90				24169067
	C35	R2R3-MYB	XP_016546904.1	CaMYB91				17376813
0	C36				AtMYB95		Abiotic response, and seed longevity	32519347
	C36				AtMYB47			21241326
5	C37 (S1)	R2R3-MYB	XP_016559048.1	CaMYB92	AtMYB94	VvMYB60	Cuticular wax biosynthesis, defense response, drought tolerance, fatty acid biosynthesis, and seed dormancy	25616734
	C37	R2R3-MYB	XP_016562275.1	CaMYB93	AtMYB96	AmMYB306		27577115
	C37	R2R3-MYB	XP_016555048.1	CaMYB94	AtMYB60			12119395
	C37	R2R3-MYB	XP_016563223.1	CaMYB95	AtMYB31			18326828
	C37	R2R3-MYB	XP_016578359.1	CaMYB96	AtMYB30			22018045
								20696912
								21637967
4	C38 (S7)	R2R3-MYB	XP_016574541.1	CaMYB97	AtMYB12	SlMYB12	flavonol biosynthesis, and overall growth	19906891
	C38	R2R3-MYB	XP_016557274.1	CaMYB98	AtMYB11			20731781
	C38	R2R3-MYB	XP_016555562.1	CaMYB99	AtMYB111			17419845
	C38	R2R3-MYB	XP_016553791.1	CaMYB100				18359753
2	C39 (S4)	R2R3-MYB	XP_016556361.1	CaMYB101	AtMYB32	ZmMYB38	Phenylpropanoid pathway, pollen development, sinapate ester biosynthesis, UV-protection, flavonol biosynthesis, and tolerance drought	15584962
	C39	R2R3-MYB	XP_016539951.1	CaMYB102	AtMYB7	HvMYB1		24319076
	C39				AtMYB8	AmMYB308		11080161
	C39				AtMYB6			31374377
	C39				AtMYB3
	C39				AtMYB4
5	C40	R2R3-MYB	XP_016557730.1	CaMYB103			Unknown
	C40	R2R3-MYB	XP_016552575.1	CaMYB104
	C40	R2R3-MYB	XP_016552469.1	CaMYB105
	C40	R2R3-MYB	XP_016553378.1	CaMYB106
	C40	R2R3-MYB	XP_016553377.1	CaMYB107
1	C41 (S27)	R2R3-MYB	XP_016582090.1	CaMYB109	AtMYB5		Mucilage synthesis, seed coat development, and trichome morphogenesis	19136646
0	C42 (S15)				AtMYB23		Root epidermal cell patterning, and trichome differentiation	10589676
	C42				AtMYB0			11437443
	C42				AtMYB66			15728674
3	C43	R2R3-MYB	XP_016556998.1	CaMYB110	AtMYB82		Trichome development	24803498
	C43	R2R3-MYB	XP_016553170.1	CaMYB111
	C43	R2R3-MYB	XP_016553171.1	CaMYB112
1	C44 (S5)	R2R3-MYB	XP_016549644.1	CaMYB113	AtMYB123	ZmMYBC1	Proanthocyanidin biosynthesis	11549766
								21477081
								15004287
3	C45 (S6)	R2R3-MYB	XP_016544713.1	CaMYB114	AtMYB114	PhAn2	Phenylpropanoid biosynthesis, and anthocyanins and proanthocyanidin biosynthesis	11148285
	C45	R2R3-MYB	XP_016555303.1	CaMYB115	AtMYB90	SlMYB75		16299184
	C45	R2R3-MYB	XP_016544706.1/NP_001311547.1	CaA/CaMYB2	AtMYB113			15361138
	C45				AtMYB75			14997303
								11006336
								30729012
3	C46(DIVARICATA-like)	MYB-related	XP_016551180.1	CaDIV1		AmDIVARICATA	Flower development	11937495
		MYB-related	XP_016577253.1	CaDIV14				9118809
		MYB-related	XP_016573777.1	CaDIV7

## Sheet: MYB-related subgroups
Number_Of_CaMYB-related_Members	Subgroup_Name	MYB_Class	ID_Protein	CaMYB-related	AtMYB-related	Other_Plant_MYB-related	Consensus_Sequence	Putative_Function	PubMed_References
7	At1g14600-like	MYB-related	XP_016574578.1	CaMYBR1	AT1G14600		SHLQMYR	Unknown
		MYB-related	XP_016552953.1	CaMYBR2
		MYB-related	XP_016577167.1	CaMYBR3
		MYB-related	XP_016549900.1	CaMYBR4
		MYB-related	XP_016571767.1	CaMYBR5
		MYB-related	XP_016562029.1	CaMYBR6
		MYB-related	XP_016562099.1	CaMYBR7
7	KAN-like	MYB-related	XP_016573194.1	CaKAN1	AtKAN2		SHLQMYR	Lateral organ formation: root patterning, embryo patterning, and polarity if ovule integument	11525739
		MYB-related	XP_016575001.1	CaKAN2					15286295
		MYB-related	XP_016571454.1	CaKAN3					16623911
		MYB-related	XP_016574690.1	CaKAN4					17307928
		MYB-related	XP_016579061.1	CaKAN5
		MYB-related	XP_016579369.1	CaKAN6
		MYB-related	XP_016541232.1	CaKAN7
2	GLK-like	MYB-related	NP_001312036.1	CaGLK1	AtGLK1		SHLQKYR	Chloroplast development, chlorophyll biosynthesis, and plant defense	12220263
		MYB-related	NP_001311557.1	CaGLK2	AtGLK2				17533111
									19376934
4	EFM-like, HHO5-like	MYB-related	XP_016540542.1	CaEFM1	AtEFM		SHLQKYR	Flowering repressor depending on the environmental	25132385
		MYB-related	XP_016548806.1	CaEFM2
		MYB-related	XP_016539638.1	CaEFM3
		MYB-related	XP_016561132.1	CaHHO1	AtHHO5			Floral meristem activities	26903506
4	MYBC1-like, PCL-like	MYB-related	XP_016543638.1	CaMYBC1	AtMYBC1		SHLQKYR	Freezing tolerance	20331973
		MYB-related	XP_016543941.1	CaMYBC2
		MYB-related	XP_016575843.1	CaPCL1	AtPCL			Circadian clock	21447790
		MYB-related	XP_016577760.1	CaPCL2
18	MYB-CC	MYB-related	XP_016565589.1	CaPHR1	AtPHR1	OsPHR1	SHLQK[Y/F]R	Phosphate starvation signaling	18263782
		MYB-related	XP_016576060.1	CaPHR2	AtPHR7		L[H/N/Q][E/M/D/K/L/Q][Q/H][L/I][E/Q		26082401
		MYB-related	XP_016573872.1	CaPHR3					20838596
		MYB-related	XP_016565887.1	CaPHR4					21261953
		MYB-related	XP_016573881.1	CaPHR5
		MYB-related	XP_016543872.1	CaPHR6
		MYB-related	XP_016544890.1	CaPHR7
		MYB-related	XP_016556346.1	CaPHR8
		MYB-related	XP_016541335.1	CaPHR9
		MYB-related	XP_016565371.1	CaAPL1	AtAPL			Vascular tissue identity, and flowering induction	14614507
		MYB-related	XP_016574986.1	CaAPL2					26239308
		MYB-related	XP_016571644.1	CaAPL3
		MYB-related	XP_016551770.1	CaAPL4
		MYB-related	XP_016566382.1	CaAPL5
		MYB-related	XP_016571977.1	CaAPL6
		MYB-related	XP_016543534.1	CaMYR1	AtMYR1			Flowering time	21255164
		MYB-related	XP_016543172.1	CaMYR2
		MYB-related	XP_016571687.1	CaMYR3
6	MYB1R-1-like, KUA1-like	MYB-related	NP_001311764.1	CaMYB1R-1		StMYB1R-1	SHAQKYF	Drought tolerance	21030505
		MYB-related	XP_016578317.1	CaMYB1R-2
		MYB-related	XP_016570044.1	CaKUA1	AtKUA1			Hypocotyl elongation, cell expansion during leaf development, and leaf senescence	23888064
		MYB-related	XP_016550922.1	CaKUA2					24806884
		MYB-related	XP_016540404.1	CaKUA3					25920996
		MYB-related	XP_016577174.1	CaKUA4
6	RVE-like, LHY-like and CCA-like	MYB-related	XP_016563966.1	CaRVE1	AtRVE7		SHAQK[F/Y]F	Circadian clock	14523250
		MYB-related	XP_016557833.1	CaRVE2	AtRVE8				21205033
		MYB-related	XP_016543319.1	CaRVE3	AtLHY				12015970
		MYB-related	XP_016538124.1	CaRVE4	AtCCA1
		MYB-related	XP_016575737.1	CaRVE5
		MYB-related	XP_016544972.1	CaLHY
16	DIVARICATA-like	MYB-related	XP_016551180.1	CaDIV1		AmDIVARICATA	[T/S]H[A/L/S]QK[Y/F][F/Y]	Dorsoventral asymmetry of flowers	11937495
		MYB-related	XP_016564871.1	CaDIV2
		MYB-related	XP_016573388.1	CaDIV3
		MYB-related	XP_016542286.1	CaDIV4
		MYB-related	XP_016577712.1	CaDIV5
		MYB-related	XP_016547717.1	CaDIV6
		MYB-related	XP_016573777.1	CaDIV7
		MYB-related	XP_016544679.1	CaDIV8
		MYB-related	XP_016563106.1	CaDIV9
		MYB-related	XP_016578013.1	CaDIV10
		MYB-related	XP_016555870.1	CaDIV11
		MYB-related	XP_016541023.1	CaDIV12
		MYB-related	XP_016553526.1	CaDIV13
		MYB-related	XP_016577253.1	CaDIV14
		MYB-related	XP_016579879.1	CaSRM1	AtSRM1			Abscisic acid biosynthesis	26243618
		MYB-related	XP_016572400.1	CaSRM2
4	TRF-like	MYB-related	XP_016542760.1	CaTRF1	AtTRP6		LKDKW[R/K/Q][N/T]	Telomeric DNA binding	15364931
		MYB-related	XP_016562495.1	CaTRF2
		MYB-related	XP_016548737.1	CaTRF3
		MYB-related	XP_016544854.1	CaTRF4
3	ETC-like	MYB-related	XP_016582183.1	CaETC1	AtETC2			Trichome and root hairs development	19818620
		MYB-related	XP_016555412.1	CaETC2					15604688
		MYB-related	XP_016579419.1	CaETC3
9	RADIALIS-like	MYB-related	XP_016571442.1	CaRAD1		AmRAD		Dorsovental asymmetry of flowers	15790677
		MYB-related	XP_016582408.1	CaRAD2
		MYB-related	XP_016549902.1	CaRAD3
		MYB-related	XP_016544879.1	CaRAD4
		MYB-related	XP_016568545.1	CaRAD5
		MYB-related	XP_016568546.1	CaRAD6
		MYB-related	XP_016582406.1	CaRL1	AtRL6			Unknown
		MYB-related	XP_016557439.1	CaRL2
		MYB-related	XP_016562162.1	CaRL3
2	Unknown-1	MYB-related	XP_016571003.1	CaMYBR8		Sl_XP_004250846.1	SH[A/S]QKHF	Unknown
		MYB-related	XP_016570982.1	CaMYBR9		St_XP_015160343.1
						Nt_XP_016510762.1
2	Unknown-2	MYB-related	XP_016563896.1	CaMYBR10	At_NP_198918.1	St_XP_006352132.1		Unknown
		MYB-related	XP_016563898.1	CaMYBR11		Sl_XP_004234316.1
						Nt_XP_016471261.1
1	Unknown-3	MYB-related	XP_016550013.1	CaMYBR12	At_NP_001327905.1	St_XP_006340031.1		Unknown
						Sl_XP_004237681.1
						Nt_XP_016495590.1
1	Unknown-4	MYB-related	XP_016577606.1	CaMYBR13		St_XP_006350882.1		Unknown
						Sl_XP_004242481.1
						Nt_XP_016478558.1

## Sheet: MYBs with other domains
Number_Of_MYB-with-other-domains_Members	Subgroup_Name	MYB_Class	ID_Protein	Capsicum annuum	Arabidopsis thaliana	Other_Plant_MYB	Putative_Function	PubMed_References
5	MYB-histone	MYB with other domains	XP_016553242.1	CaMYBH1	AtTRB1	ZmSMH1	Telomere-binding specificity	14576282
		MYB with other domains	XP_016562532.1	CaMYBH2				19102728
		MYB with other domains	XP_016580279.1	CaMYBH3
		MYB with other domains	XP_016558883.1	CaMYBH4
		MYB with other domains	XP_016557552.1	CaMYBH5
9	MYB-ARR	MYB with other domains	XP_016572169.1	CaARR1	AtARR2	OsORR21	Cytokinin signal transduction, leaf longevity, ethylene signalling, floral and mitochondrial gene expression	11574878
		MYB with other domains	XP_016581776.1	CaARR2	AtARR1	Sl_XP_025888669.1		16407152
		MYB with other domains	XP_016549030.1	CaARR3				15282545
		MYB with other domains	XP_016572596.1	CaARR4				11370868
		MYB with other domains	XP_016547324.1	CaARR5
		MYB with other domains	XP_016571232.1	CaARR6
		MYB with other domains	XP_016575042.1	CaARR7
		MYB with other domains	XP_016540965.1	CaARR8
		MYB with other domains	XP_016540998.1	CaARR9
2	MYB-ZZ	MYB with other domains	XP_016554171.1	CaADA1	AtADA2b		Control of cell proliferation, plant growth and development, and response to abiotic stress	12747832
		MYB with other domains	XP_016580485.1	CaADA2	AtADA2a			12615937
								21193996
4	MYB-SWI/SNF	MYB with other domains	XP_016564081.1	CaSWI3A	AtSWI3A		Vegetative and reproductive phases of plant development	16055636
		MYB with other domains	XP_016568211.1	CaSWI3B	AtSWI3B			12140326
		MYB with other domains	XP_016575188.1	CaSWI3C	AtSWI3C			14682613
		MYB with other domains	XP_016550278.1	CaSWI3D	AtSWI3D
