# Supplementary material for: Genome-Wide Identification and Analysis of the MYB Transcription Factor Gene Family in Chili Pepper (Capsicum spp.)
Source: Int J Mol Sci. 2021 Feb 24;22(5):2229. doi: 10.3390/ijms22052229 (PMC7956556; doi:10.3390/ijms22052229)
Supplement: Supplementary file 1 [file ijms-22-02229-s001.zip › Supplementary Files/Table S2.xlsx]

## Sheet: Hoja1
Accession_Number	Species	Annotation
AT1G14350	Arabidopsis thaliana	AtMYB124
AT2G02820	Arabidopsis thaliana	AtMYB88
AT1G09770	Arabidopsis thaliana	AtMYBCDC5
AT3G18100	Arabidopsis thaliana	AtMYB4R1
AT5G11510	Arabidopsis thaliana	AtMYB3R4
AT4G32730	Arabidopsis thaliana	AtMYB3R1
AT4G00540	Arabidopsis thaliana	AtMYB3R2
AT3G09370	Arabidopsis thaliana	AtMYB3R3
AT5G02320	Arabidopsis thaliana	AtMYB3R5
AT5G58850	Arabidopsis thaliana	AtMYB119
AT5G11050	Arabidopsis thaliana	AtMYB64
AT3G27785	Arabidopsis thaliana	AtMYB118
AT4G18770	Arabidopsis thaliana	AtMYB98
AT5G40360	Arabidopsis thaliana	AtMYB115
AT5G40430	Arabidopsis thaliana	AtMYB22
AT2G25230	Arabidopsis thaliana	AtMYB100
AT4G37260	Arabidopsis thaliana	AtMYB73
AT2G23290	Arabidopsis thaliana	AtMYB70
AT3G50060	Arabidopsis thaliana	AtMYB77
AT5G67300	Arabidopsis thaliana	AtMYB44
AT2G39880	Arabidopsis thaliana	AtMYB25
AT3G09230	Arabidopsis thaliana	AtMYB1
AT3G55730	Arabidopsis thaliana	AtMYB109
AT1G73410	Arabidopsis thaliana	AtMYB54
AT1G17950	Arabidopsis thaliana	AtMYB52
AT4G33450	Arabidopsis thaliana	AtMYB69
AT1G69560	Arabidopsis thaliana	AtMYB105
AT1G26780	Arabidopsis thaliana	AtMYB117
AT5G17800	Arabidopsis thaliana	AtMYB56
AT3G29020	Arabidopsis thaliana	AtMYB110
AT5G39700	Arabidopsis thaliana	AtMYB89
AT2G37630	Arabidopsis thaliana	AtMYB91
AT3G60460	Arabidopsis thaliana	AtMYB125
AT2G26950	Arabidopsis thaliana	AtMYB104
AT5G06100	Arabidopsis thaliana	AtMYB33
AT3G11440	Arabidopsis thaliana	AtMYB65
AT2G32460	Arabidopsis thaliana	AtMYB101
AT5G55020	Arabidopsis thaliana	AtMYB120
AT4G26930	Arabidopsis thaliana	AtMYB97
AT2G26960	Arabidopsis thaliana	AtMYB81
AT3G46130	Arabidopsis thaliana	AtMYB48
AT5G59780	Arabidopsis thaliana	AtMYB59
AT3G53200	Arabidopsis thaliana	AtMYB27
AT3G30210	Arabidopsis thaliana	AtMYB121
AT3G24310	Arabidopsis thaliana	AtMYB71
AT4G13480	Arabidopsis thaliana	AtMYB79
AT5G49620	Arabidopsis thaliana	AtMYB78
AT3G06490	Arabidopsis thaliana	AtMYB108
AT1G48000	Arabidopsis thaliana	AtMYB112
AT2G47190	Arabidopsis thaliana	AtMYB2
AT1G25340	Arabidopsis thaliana	AtMYB116
AT1G68320	Arabidopsis thaliana	AtMYB62
AT3G01530	Arabidopsis thaliana	AtMYB57
AT5G40350	Arabidopsis thaliana	AtMYB24
AT3G27810	Arabidopsis thaliana	AtMYB21
AT5G52260	Arabidopsis thaliana	AtMYB19
AT4G25560	Arabidopsis thaliana	AtMYB18
AT3G48920	Arabidopsis thaliana	AtMYB45
AT1G57560	Arabidopsis thaliana	AtMYB50
AT1G09540	Arabidopsis thaliana	AtMYB61
AT4G01680	Arabidopsis thaliana	AtMYB55
AT5G26660	Arabidopsis thaliana	AtMYB86
AT5G12870	Arabidopsis thaliana	AtMYB46
AT3G08500	Arabidopsis thaliana	AtMYB83
AT1G63910	Arabidopsis thaliana	AtMYB103
AT3G13890	Arabidopsis thaliana	AtMYB26
AT3G12720	Arabidopsis thaliana	AtMYB67
AT5G16600	Arabidopsis thaliana	AtMYB43
AT1G66230	Arabidopsis thaliana	AtMYB20
AT4G22680	Arabidopsis thaliana	AtMYB85
AT4G12350	Arabidopsis thaliana	AtMYB42
AT5G62320	Arabidopsis thaliana	AtMYB99
AT5G14340	Arabidopsis thaliana	AtMYB40
AT2G47460	Arabidopsis thaliana	AtMYB12
AT3G62610	Arabidopsis thaliana	AtMYB11
AT5G49330	Arabidopsis thaliana	AtMYB111
AT1G66380	Arabidopsis thaliana	AtMYB114
AT1G66390	Arabidopsis thaliana	AtMYB90
AT1G66370	Arabidopsis thaliana	AtMYB113
AT1G56650	Arabidopsis thaliana	AtMYB75
AT1G71030	Arabidopsis thaliana	AtMYBL2
AT5G35550	Arabidopsis thaliana	AtMYB123
AT5G40330	Arabidopsis thaliana	AtMYB23
AT3G27920	Arabidopsis thaliana	AtMYB0
AT5G14750	Arabidopsis thaliana	AtMYB66
AT5G52600	Arabidopsis thaliana	AtMYB82
AT3G13540	Arabidopsis thaliana	AtMYB5
AT4G34990	Arabidopsis thaliana	AtMYB32
AT2G16720	Arabidopsis thaliana	AtMYB7
AT1G35515	Arabidopsis thaliana	AtMYB8
AT4G09460	Arabidopsis thaliana	AtMYB6
AT1G22640	Arabidopsis thaliana	AtMYB3
AT4G38620	Arabidopsis thaliana	AtMYB4
AT5G07690	Arabidopsis thaliana	AtMYB29
AT5G07700	Arabidopsis thaliana	AtMYB76
AT5G61420	Arabidopsis thaliana	AtMYB28
AT1G18570	Arabidopsis thaliana	AtMYB51
AT1G74080	Arabidopsis thaliana	AtMYB122
AT5G60890	Arabidopsis thaliana	AtMYB34
AT4G05100	Arabidopsis thaliana	AtMYB74
AT4G28110	Arabidopsis thaliana	AtMYB41
AT4G21440	Arabidopsis thaliana	AtMYB102
AT5G54230	Arabidopsis thaliana	AtMYB49
AT3G47600	Arabidopsis thaliana	AtMYB94
AT5G62470	Arabidopsis thaliana	AtMYB96
AT1G08810	Arabidopsis thaliana	AtMYB60
AT1G74650	Arabidopsis thaliana	AtMYB31
AT3G28910	Arabidopsis thaliana	AtMYB30
AT1G74430	Arabidopsis thaliana	AtMYB95
AT1G18710	Arabidopsis thaliana	AtMYB47
AT3G01140	Arabidopsis thaliana	AtMYB106
AT5G15310	Arabidopsis thaliana	AtMYB16
AT3G61250	Arabidopsis thaliana	AtMYB17
AT2G31180	Arabidopsis thaliana	AtMYB14
AT1G06180	Arabidopsis thaliana	AtMYB13
AT3G23250	Arabidopsis thaliana	AtMYB15
AT1G79180	Arabidopsis thaliana	AtMYB63
AT1G16490	Arabidopsis thaliana	AtMYB58
AT1G56160	Arabidopsis thaliana	AtMYB72
AT3G12820	Arabidopsis thaliana	AtMYB10
AT3G02940	Arabidopsis thaliana	AtMYB107
AT5G16770	Arabidopsis thaliana	AtMYB9
AT4G17785	Arabidopsis thaliana	AtMYB39
AT5G10280	Arabidopsis thaliana	AtMYB92
AT5G65230	Arabidopsis thaliana	AtMYB53
AT1G34670	Arabidopsis thaliana	AtMYB93
AT5G56110	Arabidopsis thaliana	AtMYB80
AT3G28470	Arabidopsis thaliana	AtMYB35
AT5G23000	Arabidopsis thaliana	AtMYB37
AT2G36890	Arabidopsis thaliana	AtMYB38
AT4G37780	Arabidopsis thaliana	AtMYB87
AT5G57620	Arabidopsis thaliana	AtMYB36
AT3G49690	Arabidopsis thaliana	AtMYB84
AT5G65790	Arabidopsis thaliana	AtMYB68
AT5G08520	Arabidopsis thaliana	AtSRM1
AT4G16110	Arabidopsis thaliana	AtARR2
AT2G30420	Arabidopsis thaliana	AtETC2
AT1G01060	Arabidopsis thaliana	AtLHY
AT2G46830	Arabidopsis thaliana	AtCCA1
AT1G18330	Arabidopsis thaliana	AtRVE7
AT3G09600	Arabidopsis thaliana	AtRVE8
AT1G32240	Arabidopsis thaliana	AtKAN2
AT2G40970	Arabidopsis thaliana	AtMYBC1
AT2G20570	Arabidopsis thaliana	AtGLK1
AT5G44190	Arabidopsis thaliana	AtGLK2
AT2G03500	Arabidopsis thaliana	AtEFM
AT4G16420	Arabidopsis thaliana	AtADA2b
AT3G07740	Arabidopsis thaliana	AtADA2a
AT4G28610	Arabidopsis thaliana	AtPHR1
AT1G75250	Arabidopsis thaliana	AtRL6
AT5G18240	Arabidopsis thaliana	AtMYR1
AT3G16857	Arabidopsis thaliana	AtARR1
AT1G79430	Arabidopsis thaliana	AtAPL
AT2G01060	Arabidopsis thaliana	ATPHR7
AT1G14600	Arabidopsis thaliana	Putative Myb family transcription factor At1g14600
AT5G47390	Arabidopsis thaliana	AtKUA1
AT3G53790	Arabidopsis thaliana	AtTRP6
AT4G37180	Arabidopsis thaliana	AtHHO5
AT5G59570	Arabidopsis thaliana	AtPCL
AT1G21700	Arabidopsis thaliana	AtSWI3C
AT4G34430	Arabidopsis thaliana	AtSWI3D
AT2G33610	Arabidopsis thaliana	AtSWI3B
AT2G47620	Arabidopsis thaliana	AtSWI3A
NP_198918.1	Arabidopsis thaliana	myb family transcription factor
NP_001327905.1	Arabidopsis thaliana	Duplicated homeodomain-like superfamily protein
PHT47422.1	Capsicum baccatum	hypothetical protein CQW23_11630
PHU24283.1	Capsicum chinense	hypothetical protein BC332_09390
XP_016482191.1	Nicotiana tabacum	PREDICTED: uncharacterized protein LOC107803091 isoform X1
XP_016454046.1	Nicotiana tabacum	PREDICTED: myb-related protein Myb4-like
XP_016493330.1	Nicotiana tabacum	PREDICTED: myb-related protein Myb4-like
P93391	Nicotiana tabacum	NtMYB1
XP_016510762.1	Nicotiana tabacum	transcription factor MYB1R1-like
XP_016471261.1	Nicotiana tabacum	transcription termination factor 1-like
XP_016495590.1	Nicotiana tabacum	uncharacterized protein LOC107814661
XP_016478558.1	Nicotiana tabacum	uncharacterized protein LOC107799932 isoform X2
XP_006341558.1	Solanum tuberosum	PREDICTED: uncharacterized protein LOC102578376
XP_015170361.1	Solanum tuberosum	PREDICTED: myb-related protein 308-like
XP_006360585.1	Solanum tuberosum	PREDICTED: transcription factor WER-like
XP_006360526.1	Solanum tuberosum	PREDICTED: myb-related protein Myb4-like
Q2V9B0.1	Solanum tuberosum	StMYB1R-1
XP_015160343.1	Solanum tuberosum	transcription factor MYB1R1-like
XP_006352132.1	Solanum tuberosum	RNA polymerase I termination factor-like
XP_006340031.1	Solanum tuberosum	uncharacterized protein LOC102602320
XP_006350882.1	Solanum tuberosum	uncharacterized protein LOC102603861
XP_010318634.1	Solanum lycopersicum	uncharacterized protein LOC101267796 isoform X1
XP_004243822.2	Solanum lycopersicum	transcription factor WER-like
XP_025887851.1	Solanum lycopersicum	transcription factor MYB15-like
XP_010323706.1	Solanum lycopersicum	transcription factor MYB58-like
XP_019070294.1	Solanum lycopersicum	transcription factor MYB14-like
NP_001265992.1	Solanum lycopersicum	SlMYB75
NP_001234401.1	Solanum lycopersicum	SlMYB12
Q8W1R8	Solanum lycopersicum	SlBlind
XP_004250846.1	Solanum lycopersicum	transcription factor MYBS3-like
XP_004234316.1	Solanum lycopersicum	uncharacterized protein LOC101250866
XP_004242481.1	Solanum lycopersicum	uncharacterized protein LOC101245372
XP_004237681.1	Solanum lycopersicum	uncharacterized protein LOC101263808
XP_025888669.1	Solanum lycopersicum	two-component response regulator ARR11-like
P20024.1	Zea mays	ZmMYB1
P20025.1	Zea mays	ZmMYB38
Q6WS85.1	Zea mays	ZmSMH1
P81393.1	Antirrhinum majus	AmMYB308
P81391.1	Antirrhinum majus	AmMYB305
P81396.1	Antirrhinum majus	AmMYB340
Q8S9H7.1	Antirrhinum majus	AmDIVARICATA
P81392.1	Antirrhinum majus	AmMYB306
Q38739	Antirrhinum majus	AmMixta
O65366	Antirrhinum majus	AmPhan
Q58FS3.1	Antirrhinum majus	AmRAD
Q10LZ1.1	Oryza sativa	OsPHR1
Q0JHU7.1	Oryza sativa	OsMYB3R-2
Q0JIC2.1	Oryza sativa	OsMYBGa
Q2QZJ8.1	Oryza sativa	OsJAMYB
Q7XBH4.2	Oryza sativa	OsMYB4
Q10MB4.1	Oryza sativa	OsMYB2
Q7XQN1.2	Oryza sativa	OsMYB80
Q8H7S7.1	Oryza sativa	OsORR21
P20026.1	Hordeum vulgare	HvMYB1
P20027.3	Hordeum vulgare	HvMYB2
Q96464	Hordeum vulgare	HvMYBGa
B3VTV7.1	Vitis vinifera	VvMYB60
Q50EX6.1	Petunia hybrida	ODORANT1
Q9M721	Petunia hybrida	PhAn2
P06876.2	Mus musculus	MmcMYB
